# Supplementary material for: CRISPR-mediated gene targeting of CK1δ/ε leads to enhanced understanding of their role in endocytosis via phosphoregulation of GAPVD1
Source: Sci Rep. 2020 Apr 22;10:6797. doi: 10.1038/s41598-020-63669-2 (PMC7176688; doi:10.1038/s41598-020-63669-2)
Supplement: Supplementary file 1 — Supplementary information. [file 41598_2020_63669_MOESM1_ESM.xlsx]

## Sheet: Table S1A
Supplementary Table 1A. List of proteins identified in control MAP purifications
Accession numbers	MW kDa	Sequence coverage	Total spectral counts	Description
P35908	65 kDa	0.765	455	Cluster of Keratin, type II cytoskeletal 2 epidermal n=6 Tax=Simiiformes RepID=K22E			P35908)
P13645	59 kDa	0.606	462	Cluster of Keratin, type I cytoskeletal 10 n=7 Tax=Catarrhini RepID=K1C10			P13645)
P08238	83 kDa	0.493	236	Cluster of Heat shock protein HSP 90-beta n=22 Tax=Tetrapoda RepID=HS90B			P08238)
P35908	65 kDa	0.765	207	Keratin, type II cytoskeletal 2 epidermal n=6 Tax=Simiiformes RepID=K22E
P49327	273 kDa	0.299	96	Fatty acid synthase n=4 Tax=Catarrhini RepID=FAS
E7EX69	36 kDa	0.688	286	Cluster of Uncharacterized protein n=3 Tax=Hominidae RepID=E7EX69			E7EX69)
Q59EJ3	77 kDa	0.68	279	Cluster of Heat shock 70kDa protein 1A variant (Fragment) n=1 Tax=Homo sapiens RepID=Q59EJ3			Q59EJ3)
P04264	66 kDa	0.604	498	Keratin, type II cytoskeletal 1 n=4 Tax=Simiiformes RepID=K2C1
P11142	71 kDa	0.668	209	Cluster of Heat shock cognate 71 kDa protein n=76 Tax=Euteleostomi RepID=HSP7C			P11142)
Q59EJ3	77 kDa	0.615	267	Heat shock 70kDa protein 1A variant (Fragment) n=1 Tax=Homo sapiens RepID=Q59EJ3
P11142	71 kDa	0.616	194	Heat shock cognate 71 kDa protein n=76 Tax=Euteleostomi RepID=HSP7C
P13645	59 kDa	0.606	319	Keratin, type I cytoskeletal 10 n=7 Tax=Catarrhini RepID=K1C10
P13639	95 kDa	0.642	118	Cluster of Elongation factor 2 n=44 Tax=Euteleostomi RepID=EF2			P13639)
P13639	95 kDa	0.538	118	Elongation factor 2 n=44 Tax=Euteleostomi RepID=EF2
P08238	83 kDa	0.493	148	Heat shock protein HSP 90-beta n=22 Tax=Tetrapoda RepID=HS90B
B4E3B6	64 kDa	0.65	226	cDNA FLJ54408, highly similar to Heat shock 70 kDa protein 1 n=2 Tax=Homo sapiens RepID=B4E3B6
B4DI39	68 kDa	0.68	244	cDNA FLJ54328, highly similar to Heat shock 70 kDa protein 1 n=5 Tax=Simiiformes RepID=B4DI39
P22314	118 kDa	0.457	64	Cluster of Ubiquitin-like modifier-activating enzyme 1 n=15 Tax=Eutheria RepID=UBA1			P22314)
P22314	118 kDa	0.457	64	Ubiquitin-like modifier-activating enzyme 1 n=15 Tax=Eutheria RepID=UBA1
P63104	28 kDa	0.557	61	Cluster of 14-3-3 protein zeta/delta n=25 Tax=Amniota RepID=1433Z			P63104)
P35527	62 kDa	0.592	234	Keratin, type I cytoskeletal 9 n=2 Tax=Hominidae RepID=K1C9
B7Z1K5	58 kDa	0.716	276	Cluster of cDNA FLJ55956, highly similar to Tubulin alpha-6 chain n=3 Tax=Simiiformes RepID=B7Z1K5			B7Z1K5)
P10809	61 kDa	0.578	92	Cluster of 60 kDa heat shock protein, mitochondrial n=31 Tax=Amniota RepID=CH60			P10809)
P10809	61 kDa	0.578	92	60 kDa heat shock protein, mitochondrial n=31 Tax=Amniota RepID=CH60
Q2VPJ6	68 kDa	0.455	117	HSP90AA1 protein (Fragment) n=5 Tax=Euarchontoglires RepID=Q2VPJ6
P11021	72 kDa	0.5	112	Cluster of 78 kDa glucose-regulated protein n=48 Tax=Euteleostomi RepID=GRP78			P11021)
P11021	72 kDa	0.45	112	78 kDa glucose-regulated protein n=48 Tax=Euteleostomi RepID=GRP78
P13647	62 kDa	0.434	82	Keratin, type II cytoskeletal 5 n=12 Tax=Eutheria RepID=K2C5
P02538	60 kDa	0.482	85	Keratin, type II cytoskeletal 6A n=8 Tax=Eutheria RepID=K2C6A
P02533	52 kDa	0.591	91	Keratin, type I cytoskeletal 14 n=6 Tax=Eutheria RepID=K1C14
Q8TBA7	74 kDa	0.408	124	HSP90AA1 protein (Fragment) n=7 Tax=Eutheria RepID=Q8TBA7
P07195	37 kDa	0.679	69	Cluster of L-lactate dehydrogenase B chain n=40 Tax=Amniota RepID=LDHB			P07195)
B4DUU6	56 kDa	0.614	92	Cluster of Pyruvate kinase n=2 Tax=Simiiformes RepID=B4DUU6			B4DUU6)
P38646	74 kDa	0.547	49	Cluster of Stress-70 protein, mitochondrial n=46 Tax=Amniota RepID=GRP75			P38646)
P38646	74 kDa	0.451	49	Stress-70 protein, mitochondrial n=46 Tax=Amniota RepID=GRP75
P08779	51 kDa	0.548	68	Keratin, type I cytoskeletal 16 n=6 Tax=Eutheria RepID=K1C16
P04259	60 kDa	0.413	120	Keratin, type II cytoskeletal 6B n=18 Tax=Simiiformes RepID=K2C6B
Q71U36	50 kDa	0.716	207	Tubulin alpha-1A chain n=196 Tax=Metazoa RepID=TBA1A
P53396	121 kDa	0.276	44	Cluster of ATP-citrate synthase n=22 Tax=Amniota RepID=ACLY			P53396)
B7Z4F6	59 kDa	0.455	70	cDNA FLJ54912, highly similar to 60 kDa heat shock protein, mitochondrial n=2 Tax=Simiiformes RepID=B7Z4F6
B3KML9	45 kDa	0.572	142	cDNA FLJ11352 fis, clone HEMBA1000020, highly similar to Tubulin beta-2C chain n=6 Tax=Simiiformes RepID=B3KML9
P06733	47 kDa	0.638	109	Cluster of Alpha-enolase n=39 Tax=Euteleostomi RepID=ENOA			P06733)
P78371	57 kDa	0.536	54	Cluster of T-complex protein 1 subunit beta n=23 Tax=Tetrapoda RepID=TCPB			P78371)
P78371	57 kDa	0.536	54	T-complex protein 1 subunit beta n=23 Tax=Tetrapoda RepID=TCPB
B7Z1K5	58 kDa	0.599	221	cDNA FLJ55956, highly similar to Tubulin alpha-6 chain n=3 Tax=Simiiformes RepID=B7Z1K5
B4DUU6	56 kDa	0.552	68	Pyruvate kinase n=2 Tax=Simiiformes RepID=B4DUU6
E9PF79	50 kDa	0.614	76	Uncharacterized protein n=4 Tax=Simiiformes RepID=E9PF79
P53396	121 kDa	0.276	44	ATP-citrate synthase n=22 Tax=Amniota RepID=ACLY
E7EX69	36 kDa	0.688	181	Uncharacterized protein n=3 Tax=Hominidae RepID=E7EX69
P06733	47 kDa	0.638	109	Alpha-enolase n=39 Tax=Euteleostomi RepID=ENOA
B4DKV4	56 kDa	0.384	73	cDNA FLJ60647, highly similar to Keratin, type II cytoskeletal 6B n=1 Tax=Homo sapiens RepID=B4DKV4
B4DVQ0	37 kDa	0.508	55	Cluster of cDNA FLJ58286, highly similar to Actin, cytoplasmic 2 n=8 Tax=Simiiformes RepID=B4DVQ0			B4DVQ0)
F1PQ68	50 kDa	0.488	157	Uncharacterized protein (Fragment) n=12 Tax=Coelomata RepID=F1PQ68
Q86U12	49 kDa	0.436	93	Full-length cDNA clone CS0CAP007YF18 of Thymus of Homo sapiens (human) n=1 Tax=Homo sapiens RepID=Q86U12
B7Z4R3	51 kDa	0.525	50	cDNA FLJ50585, highly similar to T-complex protein 1 subunit beta n=2 Tax=Simiiformes RepID=B7Z4R3
B4DRT3	56 kDa	0.505	77	Pyruvate kinase n=2 Tax=Homo sapiens RepID=B4DRT3
P04406	36 kDa	0.755	87	Cluster of Glyceraldehyde-3-phosphate dehydrogenase n=26 Tax=Amniota RepID=G3P			P04406)
P04406	36 kDa	0.755	87	Glyceraldehyde-3-phosphate dehydrogenase n=26 Tax=Amniota RepID=G3P
C0PU76	48 kDa	0.593	220	Tubulin alpha-1C chain (Fragment) n=5 Tax=Euteleostomi RepID=C0PU76
P15924	332 kDa	0.12	30	Cluster of Desmoplakin n=12 Tax=Mammalia RepID=DESP			P15924)
P15924	332 kDa	0.0954	30	Desmoplakin n=12 Tax=Mammalia RepID=DESP
Q4LE79	265 kDa	0.118	30	DSP variant protein (Fragment) n=7 Tax=Eutheria RepID=Q4LE79
P04075	39 kDa	0.645	44	Cluster of Fructose-bisphosphate aldolase A n=20 Tax=Tetrapoda RepID=ALDOA			P04075)
Q04695	48 kDa	0.384	34	Keratin, type I cytoskeletal 17 n=11 Tax=Eutheria RepID=K1C17
P29401	68 kDa	0.433	29	Transketolase n=21 Tax=Eutheria RepID=TKT
B4DJ43	41 kDa	0.566	132	cDNA FLJ53341, highly similar to Tubulin beta-4 chain n=3 Tax=Catarrhini RepID=B4DJ43
P35749	227 kDa	0.125	18	Cluster of Myosin-11 n=30 Tax=Eutheria RepID=MYH11			P35749)
P11103	113 kDa	0.253	28	Cluster of Poly [ADP-ribose] polymerase 1 n=18 Tax=Eutheria RepID=PARP1			P11103)
P09874	113 kDa	0.253	28	Poly [ADP-ribose] polymerase 1 n=3 Tax=Eutheria RepID=PARP1
Q05639	50 kDa	0.459	171	Cluster of Elongation factor 1-alpha 2 n=17 Tax=Tetrapoda RepID=EF1A2			Q05639)
P38919	47 kDa	0.423	50	Cluster of Eukaryotic initiation factor 4A-III n=27 Tax=Euteleostomi RepID=IF4A3			P38919)
P06576	57 kDa	0.593	33	Cluster of ATP synthase subunit beta, mitochondrial n=6 Tax=Catarrhini RepID=ATPB			P06576)
P06576	57 kDa	0.499	33	ATP synthase subunit beta, mitochondrial n=6 Tax=Catarrhini RepID=ATPB
Q0QEN7	48 kDa	0.593	33	ATP synthase subunit beta (Fragment) n=23 Tax=Metazoa RepID=Q0QEN7
Q58FF2	52 kDa	0.271	23	Cluster of Heat shock protein 94c n=1 Tax=Homo sapiens RepID=Q58FF2			Q58FF2)
P14625	92 kDa	0.271	23	Endoplasmin n=29 Tax=Amniota RepID=ENPL
B4E0E1	111 kDa	0.245	27	cDNA FLJ53442, highly similar to Poly (ADP-ribose) polymerase 1 (EC 2.4.2.30) n=5 Tax=Simiiformes RepID=B4E0E1
A5YRY2	35 kDa	0.498	30	Cluster of TCP-1-epsilon (Fragment) n=2 Tax=Eutheria RepID=A5YRY2			A5YRY2)
P50990	60 kDa	0.378	28	Cluster of T-complex protein 1 subunit theta n=25 Tax=Amniota RepID=TCPQ			P50990)
P50990	60 kDa	0.378	28	T-complex protein 1 subunit theta n=25 Tax=Amniota RepID=TCPQ
B4DVQ0	37 kDa	0.508	47	cDNA FLJ58286, highly similar to Actin, cytoplasmic 2 n=8 Tax=Simiiformes RepID=B4DVQ0
P68104	50 kDa	0.459	170	Elongation factor 1-alpha 1 n=39 Tax=Vertebrata RepID=EF1A1
Q13509	50 kDa	0.369	112	Tubulin beta-3 chain n=283 Tax=Fungi/Metazoa group RepID=TBB3
P04075	39 kDa	0.637	42	Fructose-bisphosphate aldolase A n=20 Tax=Tetrapoda RepID=ALDOA
Q13748	50 kDa	0.491	172	Tubulin alpha-3C/D chain n=15 Tax=Bilateria RepID=TBA3C
P60174	27 kDa	0.763	35	Cluster of Triosephosphate isomerase n=5 Tax=Euarchontoglires RepID=TPIS			P60174)
P60174	27 kDa	0.763	35	Triosephosphate isomerase n=5 Tax=Euarchontoglires RepID=TPIS
P35579	227 kDa	0.111	16	Myosin-9 n=22 Tax=Amniota RepID=MYH9
P11586	102 kDa	0.215	26	C-1-tetrahydrofolate synthase, cytoplasmic n=9 Tax=Eutheria RepID=C1TC
B7Z4T3	70 kDa	0.309	33	cDNA FLJ51903, highly similar to Stress-70 protein, mitochondrial n=1 Tax=Homo sapiens RepID=B7Z4T3
B7Z2Z8	52 kDa	0.446	32	Cluster of T-complex protein 1 subunit delta n=5 Tax=Tetrapoda RepID=B7Z2Z8			B7Z2Z8)
E9PCA1	57 kDa	0.498	29	Uncharacterized protein n=3 Tax=Eutheria RepID=E9PCA1
Q90473	71 kDa	0.328	86	Heat shock cognate 71 kDa protein n=34 Tax=Euteleostomi RepID=HSP7C
P17987	60 kDa	0.362	27	T-complex protein 1 subunit alpha n=24 Tax=Amniota RepID=TCPA
Q59GF8	88 kDa	0.27	25	Cluster of Heat shock 70kDa protein 4 isoform a variant (Fragment) n=2 Tax=Euarchontoglires RepID=Q59GF8			Q59GF8)
E9PLD0	18 kDa	0.462	20	Cluster of Uncharacterized protein n=4 Tax=Euteleostomi RepID=E9PLD0			E9PLD0)
B4DDU6	55 kDa	0.455	28	cDNA FLJ50442, highly similar to T-complex protein 1 subunit epsilon n=2 Tax=Homo sapiens RepID=B4DDU6
F1LZI1	62 kDa	0.253	77	Uncharacterized protein (Fragment) n=10 Tax=Euteleostomi RepID=F1LZI1
P40926	36 kDa	0.518	43	Malate dehydrogenase, mitochondrial n=9 Tax=Simiiformes RepID=MDHM
B7Z8B1	55 kDa	0.446	31	T-complex protein 1 subunit delta n=2 Tax=Simiiformes RepID=B7Z8B1
Q86YZ3	282 kDa	0.0881	22	Hornerin n=4 Tax=Homininae RepID=HORN
E9PGK3	37 kDa	0.552	134	Uncharacterized protein n=2 Tax=Homo sapiens RepID=E9PGK3
P62258	29 kDa	0.557	29	14-3-3 protein epsilon n=14 Tax=Euteleostomi RepID=1433E
E9PC18	60 kDa	0.464	23	Cluster of Uncharacterized protein n=2 Tax=Homo sapiens RepID=E9PC18			E9PC18)
E9PC18 (+1)	60 kDa	0.464	23	Uncharacterized protein n=2 Tax=Homo sapiens RepID=E9PC18
Q9Y4G6	272 kDa	0.0967	14	Cluster of Talin-2 n=28 Tax=Amniota RepID=TLN2			Q9Y4G6)
Q9Y490	270 kDa	0.0925	14	Talin-1 n=21 Tax=Eutheria RepID=TLN1
Q59GF8	88 kDa	0.249	22	Heat shock 70kDa protein 4 isoform a variant (Fragment) n=2 Tax=Euarchontoglires RepID=Q59GF8
Q14651	70 kDa	0.285	20	Cluster of Plastin-1 n=13 Tax=Eutheria RepID=PLSI			Q14651)
B7Z2Z8	52 kDa	0.404	30	T-complex protein 1 subunit delta n=5 Tax=Tetrapoda RepID=B7Z2Z8
P25705	60 kDa	0.333	36	Cluster of ATP synthase subunit alpha, mitochondrial n=36 Tax=Euteleostomi RepID=ATPA			P25705)
P25705	60 kDa	0.32	36	ATP synthase subunit alpha, mitochondrial n=36 Tax=Euteleostomi RepID=ATPA
B4DIZ3	81 kDa	0.27	21	cDNA FLJ52593, highly similar to Heat shock 70 kDa protein 4 n=2 Tax=Mammalia RepID=B4DIZ3
B4DI54	78 kDa	0.244	101	cDNA FLJ56386, highly similar to Heat shock 70 kDa protein 1L n=1 Tax=Homo sapiens RepID=B4DI54
P34931	70 kDa	0.268	101	Heat shock 70 kDa protein 1-like n=21 Tax=Theria RepID=HS71L
B4DY56	58 kDa	0.333	36	ATP synthase subunit alpha n=2 Tax=Eutheria RepID=B4DY56
P13010	83 kDa	0.275	25	Cluster of X-ray repair cross-complementing protein 5 n=7 Tax=Simiiformes RepID=XRCC5			P13010)
P13010	83 kDa	0.236	25	X-ray repair cross-complementing protein 5 n=7 Tax=Simiiformes RepID=XRCC5
P05455	47 kDa	0.672	25	Cluster of Lupus La protein n=11 Tax=Eutheria RepID=LA			P05455)
P05455	47 kDa	0.424	25	Lupus La protein n=11 Tax=Eutheria RepID=LA
B4DKQ2	30 kDa	0.609	30	L-lactate dehydrogenase n=7 Tax=Eutheria RepID=B4DKQ2
B4DG39	64 kDa	0.376	22	Glucose-6-phosphate isomerase n=2 Tax=Homo sapiens RepID=B4DG39
P54707	116 kDa	0.161	18	Cluster of Potassium-transporting ATPase alpha chain 2 n=3 Tax=Homininae RepID=AT12A			P54707)
P05023	113 kDa	0.161	18	Sodium/potassium-transporting ATPase subunit alpha-1 n=34 Tax=Tetrapoda RepID=AT1A1
Q86XU5	159 kDa	0.125	12	MYH9 protein (Fragment) n=2 Tax=Eutheria RepID=Q86XU5
Q5ZJK8	60 kDa	0.336	23	Cluster of T-complex protein 1 subunit eta n=15 Tax=Tetrapoda RepID=TCPH			Q5ZJK8)
Q99832	59 kDa	0.315	23	T-complex protein 1 subunit eta n=8 Tax=Amniota RepID=TCPH
P13797	71 kDa	0.273	19	Plastin-3 n=38 Tax=Amniota RepID=PLST
Q59HH3	112 kDa	0.275	19	Cluster of Phosphoribosylglycinamide formyltransferase, phosphoribosylglycinamide synthetase, phosphoribosylaminoimidazole synthetase isoform 1 variant (Fragment) n=2 Tax=Hominidae RepID=Q59HH3			Q59HH3)
Q59HH3	112 kDa	0.178	19	Phosphoribosylglycinamide formyltransferase, phosphoribosylglycinamide synthetase, phosphoribosylaminoimidazole synthetase isoform 1 variant (Fragment) n=2 Tax=Hominidae RepID=Q59HH3
Q59FC6	66 kDa	0.269	19	Tumor rejection antigen (Gp96) 1 variant (Fragment) n=2 Tax=Euarchontoglires RepID=Q59FC6
B4DPW9	68 kDa	0.285	19	cDNA FLJ51929, highly similar to Plastin-3 n=3 Tax=Eutheria RepID=B4DPW9
Q58FF7	68 kDa	0.169	65	Putative heat shock protein HSP 90-beta-3 n=1 Tax=Homo sapiens RepID=H90B3
P31948	63 kDa	0.276	27	Stress-induced-phosphoprotein 1 n=21 Tax=Mammalia RepID=STIP1
O43175	57 kDa	0.366	31	Cluster of D-3-phosphoglycerate dehydrogenase n=12 Tax=Eutheria RepID=SERA			O43175)
O43175	57 kDa	0.304	31	D-3-phosphoglycerate dehydrogenase n=12 Tax=Eutheria RepID=SERA
P07195	37 kDa	0.431	40	L-lactate dehydrogenase B chain n=40 Tax=Amniota RepID=LDHB
Q92598	97 kDa	0.19	18	Cluster of Heat shock protein 105 kDa n=10 Tax=Eutheria RepID=HS105			Q92598)
Q92598	97 kDa	0.19	18	Heat shock protein 105 kDa n=10 Tax=Eutheria RepID=HS105
P60842	46 kDa	0.399	45	Eukaryotic initiation factor 4A-I n=29 Tax=Tetrapoda RepID=IF4A1
P00558	45 kDa	0.4	29	Cluster of Phosphoglycerate kinase 1 n=24 Tax=Eutheria RepID=PGK1			P00558)
P00558	45 kDa	0.4	29	Phosphoglycerate kinase 1 n=24 Tax=Eutheria RepID=PGK1
P07237	57 kDa	0.354	19	Cluster of Protein disulfide-isomerase n=22 Tax=Eutheria RepID=PDIA1			P07237)
P07237	57 kDa	0.354	19	Protein disulfide-isomerase n=22 Tax=Eutheria RepID=PDIA1
O15067	145 kDa	0.159	22	Phosphoribosylformylglycinamidine synthase n=8 Tax=Euarchontoglires RepID=PUR4
C9J2C0	52 kDa	0.323	119	Uncharacterized protein n=6 Tax=Theria RepID=C9J2C0
E9PH51	34 kDa	0.529	25	Uncharacterized protein n=4 Tax=Simiiformes RepID=E9PH51
D3YTI4	27 kDa	0.544	24	L-lactate dehydrogenase n=3 Tax=Euarchontoglires RepID=D3YTI4
P55072	89 kDa	0.238	19	Cluster of Transitional endoplasmic reticulum ATPase n=32 Tax=Euteleostomi RepID=TERA			P55072)
P55072	89 kDa	0.169	19	Transitional endoplasmic reticulum ATPase n=32 Tax=Euteleostomi RepID=TERA
P19338	77 kDa	0.236	23	Cluster of Nucleolin n=10 Tax=Eutheria RepID=NUCL			P19338)
P19338	77 kDa	0.2	23	Nucleolin n=10 Tax=Eutheria RepID=NUCL
E7EX81	66 kDa	0.236	23	Uncharacterized protein n=4 Tax=Simiiformes RepID=E7EX81
B3KTP9	68 kDa	0.224	23	cDNA FLJ38578 fis, clone HCHON2007674, highly similar to NUCLEOLIN n=1 Tax=Homo sapiens RepID=B3KTP9
P31939	65 kDa	0.359	24	Cluster of Bifunctional purine biosynthesis protein PURH n=25 Tax=Eutheria RepID=PUR9			P31939)
P54577	59 kDa	0.269	19	Tyrosyl-tRNA synthetase, cytoplasmic n=19 Tax=Theria RepID=SYYC
P68032	42 kDa	0.321	27	Actin, alpha cardiac muscle 1 n=82 Tax=Coelomata RepID=ACTC
B4E354	72 kDa	0.257	17	cDNA FLJ55293, highly similar to Heat shock 70 kDa protein 4 n=2 Tax=Homo sapiens RepID=B4E354
B4DP54	47 kDa	0.289	85	cDNA FLJ52712, highly similar to Tubulin beta-6 chain n=4 Tax=Simiiformes RepID=B4DP54
D4A0W9	107 kDa	0.165	22	Cluster of Uncharacterized protein n=15 Tax=Eutheria RepID=D4A0W9			D4A0W9)
Q14697	107 kDa	0.162	22	Neutral alpha-glucosidase AB n=10 Tax=Eutheria RepID=GANAB
P12277	43 kDa	0.432	38	Cluster of Creatine kinase B-type n=23 Tax=Amniota RepID=KCRB			P12277)
P12277	43 kDa	0.417	38	Creatine kinase B-type n=23 Tax=Amniota RepID=KCRB
A6NNZ2	50 kDa	0.212	84	Tubulin beta-8 chain B n=13 Tax=Simiiformes RepID=TBB8B
C9JAA5 (+1)	46 kDa	0.231	84	Uncharacterized protein n=3 Tax=Homininae RepID=C9JAA5
O00410	124 kDa	0.161	17	Cluster of Importin-5 n=31 Tax=Amniota RepID=IPO5			O00410)
O00410	124 kDa	0.161	17	Importin-5 n=31 Tax=Amniota RepID=IPO5
Q6NVC0	35 kDa	0.282	14	Cluster of SLC25A5 protein (Fragment) n=2 Tax=Eutheria RepID=Q6NVC0			Q6NVC0)
Q05639	50 kDa	0.285	107	Elongation factor 1-alpha 2 n=17 Tax=Tetrapoda RepID=EF1A2
A8MXQ4	30 kDa	0.464	22	L-lactate dehydrogenase n=1 Tax=Homo sapiens RepID=A8MXQ4
P18669	29 kDa	0.417	20	Cluster of Phosphoglycerate mutase 1 n=34 Tax=Eukaryota RepID=PGAM1			P18669)
P18669	29 kDa	0.417	20	Phosphoglycerate mutase 1 n=34 Tax=Eukaryota RepID=PGAM1
Q9Y281	19 kDa	0.681	19	Cluster of Cofilin-2 n=18 Tax=Amniota RepID=COF2			Q9Y281)
P23528	19 kDa	0.681	19	Cofilin-1 n=26 Tax=Eutheria RepID=COF1
P78527	469 kDa	0.0388	13	Cluster of DNA-dependent protein kinase catalytic subunit n=5 Tax=Simiiformes RepID=PRKDC			P78527)
P78527	469 kDa	0.0385	13	DNA-dependent protein kinase catalytic subunit n=5 Tax=Simiiformes RepID=PRKDC
E7EUY0	465 kDa	0.0388	13	Uncharacterized protein n=5 Tax=Homininae RepID=E7EUY0
P12035	64 kDa	0.153	24	Keratin, type II cytoskeletal 3 n=5 Tax=Catarrhini RepID=K2C3
P61978	51 kDa	0.3	24	Cluster of Heterogeneous nuclear ribonucleoprotein K n=39 Tax=Mammalia RepID=HNRPK			P61978)
P61978	51 kDa	0.3	24	Heterogeneous nuclear ribonucleoprotein K n=39 Tax=Mammalia RepID=HNRPK
P31939	65 kDa	0.285	22	Bifunctional purine biosynthesis protein PURH n=25 Tax=Eutheria RepID=PUR9
Q5ZJK8	60 kDa	0.224	15	T-complex protein 1 subunit eta n=15 Tax=Tetrapoda RepID=TCPH
P54652	70 kDa	0.136	35	Heat shock-related 70 kDa protein 2 n=34 Tax=Amniota RepID=HSP72
B7Z2F4	42 kDa	0.375	17	T-complex protein 1 subunit delta n=2 Tax=Catarrhini RepID=B7Z2F4
P22234	47 kDa	0.339	16	Cluster of Multifunctional protein ADE2 n=6 Tax=Theria RepID=PUR6			P22234)
P22234	47 kDa	0.339	16	Multifunctional protein ADE2 n=6 Tax=Theria RepID=PUR6
B4DR68	74 kDa	0.242	14	Cluster of cDNA FLJ58608, highly similar to Heat shock protein 75 kDa, mitochondrial n=2 Tax=Homininae RepID=B4DR68			B4DR68)
B4DR68	74 kDa	0.215	14	cDNA FLJ58608, highly similar to Heat shock protein 75 kDa, mitochondrial n=2 Tax=Homininae RepID=B4DR68
P12268	56 kDa	0.355	15	Cluster of Inosine-5'-monophosphate dehydrogenase 2 n=35 Tax=Euteleostomi RepID=IMDH2			P12268)
P12268	56 kDa	0.253	15	Inosine-5'-monophosphate dehydrogenase 2 n=35 Tax=Euteleostomi RepID=IMDH2
Q8N9Z3	66 kDa	0.242	14	cDNA FLJ36025 fis, clone TESTI2016701, highly similar to TUMOR NECROSIS FACTOR TYPE 1 RECEPTOR ASSOCIATED PROTEIN n=2 Tax=Catarrhini RepID=Q8N9Z3
E7EUJ8	39 kDa	0.432	33	Uncharacterized protein n=3 Tax=Catarrhini RepID=E7EUJ8
Q06830	22 kDa	0.518	33	Peroxiredoxin-1 n=25 Tax=Tetrapoda RepID=PRDX1
E2RBH0	36 kDa	0.423	36	Uncharacterized protein n=8 Tax=Euteleostomi RepID=E2RBH0
Q59F68	42 kDa	0.344	34	CD68 antigen variant (Fragment) n=1 Tax=Homo sapiens RepID=Q59F68
P63104	28 kDa	0.388	19	14-3-3 protein zeta/delta n=25 Tax=Amniota RepID=1433Z
P00918	29 kDa	0.469	11	Cluster of Carbonic anhydrase 2 n=83 Tax=Primates RepID=CAH2			P00918)
P00918	29 kDa	0.469	11	Carbonic anhydrase 2 n=83 Tax=Primates RepID=CAH2
Q63009	41 kDa	0.3	18	Cluster of Protein arginine N-methyltransferase 1 n=25 Tax=Eutheria RepID=ANM1			Q63009)
Q63009	41 kDa	0.3	18	Protein arginine N-methyltransferase 1 n=25 Tax=Eutheria RepID=ANM1
P50395	51 kDa	0.423	13	Cluster of Rab GDP dissociation inhibitor beta n=23 Tax=Eutheria RepID=GDIB			P50395)
P50395	51 kDa	0.337	13	Rab GDP dissociation inhibitor beta n=23 Tax=Eutheria RepID=GDIB
P27708	243 kDa	0.0773	13	CAD protein n=15 Tax=Eutheria RepID=PYR1
C9IYE6	26 kDa	0.487	71	Uncharacterized protein n=4 Tax=Homo sapiens RepID=C9IYE6
P42704	158 kDa	0.094	11	Leucine-rich PPR motif-containing protein, mitochondrial n=5 Tax=Homininae RepID=LPPRC
Q92945	73 kDa	0.288	17	Cluster of Far upstream element-binding protein 2 n=5 Tax=Amniota RepID=FUBP2			Q92945)
Q92945	73 kDa	0.162	17	Far upstream element-binding protein 2 n=5 Tax=Amniota RepID=FUBP2
E7EM48	93 kDa	0.224	10	Cluster of Uncharacterized protein n=4 Tax=Simiiformes RepID=E7EM48			E7EM48)
E7EM48	93 kDa	0.168	10	Uncharacterized protein n=4 Tax=Simiiformes RepID=E7EM48
P33991	97 kDa	0.16	10	DNA replication licensing factor MCM4 n=23 Tax=Mammalia RepID=MCM4
Q14974	97 kDa	0.126	14	Importin subunit beta-1 n=27 Tax=Tetrapoda RepID=IMB1
Q9WVS5	60 kDa	0.199	12	Chaperonin containing TCP-1 theta subunit n=8 Tax=Eutheria RepID=Q9WVS5
P13667	73 kDa	0.195	9	Protein disulfide-isomerase A4 n=1 Tax=Homo sapiens RepID=PDIA4
Q5ZIQ3	47 kDa	0.288	23	Heterogeneous nuclear ribonucleoprotein K n=25 Tax=Amniota RepID=HNRPK
Q5T8M7	38 kDa	0.275	24	Actin, alpha 1, skeletal muscle n=11 Tax=Amniota RepID=Q5T8M7
B4DP06	59 kDa	0.28	22	cDNA FLJ57133, highly similar to Bifunctional purine biosynthesis protein PURH n=2 Tax=Eutheria RepID=B4DP06
E7EMH3	74 kDa	0.159	14	Uncharacterized protein n=2 Tax=Homo sapiens RepID=E7EMH3
A8MWI8	37 kDa	0.336	17	Uncharacterized protein n=2 Tax=Eutheria RepID=A8MWI8
E9PDH9	48 kDa	0.299	15	Uncharacterized protein n=6 Tax=Eutheria RepID=E9PDH9
P34897	56 kDa	0.228	14	Cluster of Serine hydroxymethyltransferase, mitochondrial n=27 Tax=Eutheria RepID=GLYM			P34897)
P34897	56 kDa	0.228	14	Serine hydroxymethyltransferase, mitochondrial n=27 Tax=Eutheria RepID=GLYM
O14992	52 kDa	0.262	13	HS24/P52 n=1 Tax=Homo sapiens RepID=O14992
Q9NZS6	46 kDa	0.312	95	Elongation factor 1-alpha (Fragment) n=3 Tax=Eutheria RepID=Q9NZS6
O95678	60 kDa	0.145	31	Keratin, type II cytoskeletal 75 n=5 Tax=Simiiformes RepID=K2C75
Q7Z7J6	28 kDa	0.323	21	Actin alpha 1 skeletal muscle protein n=6 Tax=Eutheria RepID=Q7Z7J6
Q15365	37 kDa	0.253	21	Cluster of Poly(rC)-binding protein 1 n=10 Tax=Eutheria RepID=PCBP1			Q15365)
Q16531	127 kDa	0.0982	14	Cluster of DNA damage-binding protein 1 n=28 Tax=Tetrapoda RepID=DDB1			Q16531)
Q16531	127 kDa	0.0982	14	DNA damage-binding protein 1 n=28 Tax=Tetrapoda RepID=DDB1
P17066	71 kDa	0.134	44	Heat shock 70 kDa protein 6 n=13 Tax=Eutheria RepID=HSP76
Q01546	66 kDa	0.0972	24	Keratin, type II cytoskeletal 2 oral n=6 Tax=Simiiformes RepID=K22O
Q8NC51	45 kDa	0.324	20	Cluster of Plasminogen activator inhibitor 1 RNA-binding protein n=5 Tax=Eutheria RepID=PAIRB			Q8NC51)
Q15084	48 kDa	0.298	16	Protein disulfide-isomerase A6 n=29 Tax=Eutheria RepID=PDIA6
P54886	87 kDa	0.138	16	Delta-1-pyrroline-5-carboxylate synthase n=3 Tax=Homininae RepID=P5CS
Q8NC51	45 kDa	0.324	20	Plasminogen activator inhibitor 1 RNA-binding protein n=5 Tax=Eutheria RepID=PAIRB
Q4FZW3	76 kDa	0.158	18	LOC495086 protein (Fragment) n=3 Tax=Tetrapoda RepID=Q4FZW3
P31689	45 kDa	0.335	18	DnaJ homolog subfamily A member 1 n=30 Tax=Amniota RepID=DNJA1
P37802	22 kDa	0.513	16	Cluster of Transgelin-2 n=14 Tax=Mammalia RepID=TAGL2			P37802)
P37802	22 kDa	0.513	16	Transgelin-2 n=14 Tax=Mammalia RepID=TAGL2
D3DQ70	51 kDa	0.284	20	SERPINE1 mRNA binding protein 1, isoform CRA			HUMAN
P63244	35 kDa	0.397	17	Cluster of Guanine nucleotide-binding protein subunit beta-2-like 1 n=45 Tax=Deuterostomia RepID=GBLP			P63244)
P63244	35 kDa	0.397	17	Guanine nucleotide-binding protein subunit beta-2-like 1 n=45 Tax=Deuterostomia RepID=GBLP
P00492	25 kDa	0.518	18	Hypoxanthine-guanine phosphoribosyltransferase n=27 Tax=Mammalia RepID=HPRT
Q6NVC0	35 kDa	0.282	13	SLC25A5 protein (Fragment) n=2 Tax=Eutheria RepID=Q6NVC0
Q8NHW5	34 kDa	0.388	11	Cluster of 60S acidic ribosomal protein P0-like n=23 Tax=Tetrapoda RepID=RLA0L			Q8NHW5)
P62826	24 kDa	0.403	25	Cluster of GTP-binding nuclear protein Ran n=13 Tax=Eutheria RepID=RAN			P62826)
P62826	24 kDa	0.403	25	GTP-binding nuclear protein Ran n=13 Tax=Eutheria RepID=RAN
P21333	281 kDa	0.0583	8	Cluster of Filamin-A n=31 Tax=Eutheria RepID=FLNA			P21333)
P21333	281 kDa	0.0397	8	Filamin-A n=31 Tax=Eutheria RepID=FLNA
P15311	69 kDa	0.162	10	Cluster of Ezrin n=25 Tax=Amniota RepID=EZRI			P15311)
Q5SZY0	58 kDa	0.215	11	Cluster of Chaperonin containing TCP1, subunit 3 (Gamma) n=5 Tax=Eutheria RepID=Q5SZY0			Q5SZY0)
Q5SZY0	58 kDa	0.215	11	Chaperonin containing TCP1, subunit 3 (Gamma) n=5 Tax=Eutheria RepID=Q5SZY0
B1MTI6	34 kDa	0.245	10	Cluster of Protein disulfide isomerase-associated 3 (Predicted) n=2 Tax=Simiiformes RepID=B1MTI6			B1MTI6)
P49321	85 kDa	0.16	9	Cluster of Nuclear autoantigenic sperm protein n=13 Tax=Catarrhini RepID=NASP			P49321)
P49321	85 kDa	0.16	9	Nuclear autoantigenic sperm protein n=13 Tax=Catarrhini RepID=NASP
Q02413	114 kDa	0.102	7	Desmoglein-1 n=4 Tax=Catarrhini RepID=DSG1
P14923	82 kDa	0.168	10	Junction plakoglobin n=18 Tax=Theria RepID=PLAK
Q59FF0	107 kDa	0.136	9	EBNA-2 co-activator variant (Fragment) n=5 Tax=Eutheria RepID=Q59FF0
E7EP96	38 kDa	0.288	16	Uncharacterized protein n=2 Tax=Homo sapiens RepID=E7EP96
P11103	113 kDa	0.0967	14	Poly [ADP-ribose] polymerase 1 n=18 Tax=Eutheria RepID=PARP1
P11940	71 kDa	0.164	18	Cluster of Polyadenylate-binding protein 1 n=45 Tax=Tetrapoda RepID=PABP1			P11940)
P11940	71 kDa	0.164	18	Polyadenylate-binding protein 1 n=45 Tax=Tetrapoda RepID=PABP1
Q9Y230	51 kDa	0.192	12	Cluster of RuvB-like 2 n=27 Tax=Tetrapoda RepID=RUVB2			Q9Y230)
Q9Y230	51 kDa	0.192	12	RuvB-like 2 n=27 Tax=Tetrapoda RepID=RUVB2
Q58FF8	44 kDa	0.173	34	Putative heat shock protein HSP 90-beta 2 n=1 Tax=Homo sapiens RepID=H90B2
Q86VP6	136 kDa	0.0756	10	Cluster of Cullin-associated NEDD8-dissociated protein 1 n=26 Tax=Euteleostomi RepID=CAND1			Q86VP6)
Q86VP6	136 kDa	0.0756	10	Cullin-associated NEDD8-dissociated protein 1 n=26 Tax=Euteleostomi RepID=CAND1
Q8WUM4	96 kDa	0.225	8	Cluster of Programmed cell death 6-interacting protein n=25 Tax=Eutheria RepID=PDC6I			Q8WUM4)
Q8WUM4	96 kDa	0.122	8	Programmed cell death 6-interacting protein n=25 Tax=Eutheria RepID=PDC6I
P07814	171 kDa	0.0734	8	Cluster of Bifunctional aminoacyl-tRNA synthetase n=4 Tax=Simiiformes RepID=SYEP			P07814)
P07814	171 kDa	0.0734	8	Bifunctional aminoacyl-tRNA synthetase n=4 Tax=Simiiformes RepID=SYEP
Q86Y46	59 kDa	0.102	13	Cluster of Keratin, type II cytoskeletal 73 n=7 Tax=Eutheria RepID=K2C73			Q86Y46)
Q9NQ29	44 kDa	0.302	10	Cluster of Putative RNA-binding protein Luc7-like 1 n=16 Tax=Eutheria RepID=LUC7L			Q9NQ29)
B4DTG2	56 kDa	0.199	29	Cluster of cDNA FLJ56389, highly similar to Elongation factor 1-gamma n=5 Tax=Eutheria RepID=B4DTG2			B4DTG2)
B4DTG2	56 kDa	0.199	29	cDNA FLJ56389, highly similar to Elongation factor 1-gamma n=5 Tax=Eutheria RepID=B4DTG2
O95831	67 kDa	0.163	9	Apoptosis-inducing factor 1, mitochondrial n=24 Tax=Eutheria RepID=AIFM1
Q00610	192 kDa	0.0728	9	Cluster of Clathrin heavy chain 1 n=49 Tax=Euteleostomi RepID=CLH1			Q00610)
Q00610	192 kDa	0.0728	9	Clathrin heavy chain 1 n=49 Tax=Euteleostomi RepID=CLH1
Q9UQ80	44 kDa	0.261	8	Cluster of Proliferation-associated protein 2G4 n=25 Tax=Theria RepID=PA2G4			Q9UQ80)
Q9UQ80	44 kDa	0.261	8	Proliferation-associated protein 2G4 n=25 Tax=Theria RepID=PA2G4
P13645	24 kDa	0.42	56	Cntm
P02556	20 kDa	0.424	42	Tubulin beta chain (Fragment) n=16 Tax=Bilateria RepID=TBB
Q5XKE5	58 kDa	0.107	32	Keratin, type II cytoskeletal 79 n=2 Tax=Catarrhini RepID=K2C79
Q6S8J3	121 kDa	0.0791	26	POTE ankyrin domain family member E n=7 Tax=Hominidae RepID=POTEE
P07737	15 kDa	0.636	26	Profilin-1 n=20 Tax=Theria RepID=PROF1
Q5VU21	42 kDa	0.289	18	PAI-1 mRNA-binding protein variant n=11 Tax=Eutheria RepID=Q5VU21
P23526	48 kDa	0.213	15	Cluster of Adenosylhomocysteinase n=25 Tax=Eutheria RepID=SAHH			P23526)
P23526	48 kDa	0.199	15	Adenosylhomocysteinase n=25 Tax=Eutheria RepID=SAHH
O00571	73 kDa	0.14	11	Cluster of ATP-dependent RNA helicase DDX3X n=48 Tax=Amniota RepID=DDX3X			O00571)
O00571	73 kDa	0.14	11	ATP-dependent RNA helicase DDX3X n=48 Tax=Amniota RepID=DDX3X
Q9Y383	47 kDa	0.232	10	Putative RNA-binding protein Luc7-like 2 n=42 Tax=Amniota RepID=LC7L2
Q05D08	45 kDa	0.254	8	PA2G4 protein (Fragment) n=2 Tax=Homo sapiens RepID=Q05D08
Q96CX2	36 kDa	0.255	13	BTB/POZ domain-containing protein KCTD12 n=11 Tax=Theria RepID=KCD12
P49411	50 kDa	0.265	12	Elongation factor Tu, mitochondrial n=17 Tax=Eutheria RepID=EFTU
Q61937	33 kDa	0.39	25	Cluster of Nucleophosmin n=18 Tax=Eutheria RepID=NPM			Q61937)
P36578	48 kDa	0.218	15	Cluster of 60S ribosomal protein L4 n=29 Tax=Eutheria RepID=RL4			P36578)
P36578	48 kDa	0.218	15	60S ribosomal protein L4 n=29 Tax=Eutheria RepID=RL4
B4DJ93	60 kDa	0.183	12	cDNA FLJ51866, highly similar to Trifunctional purine biosynthetic protein adenosine-3 n=1 Tax=Homo sapiens RepID=B4DJ93
P41250	83 kDa	0.149	11	Glycyl-tRNA synthetase n=18 Tax=Eutheria RepID=SYG
Q4R710	70 kDa	0.159	11	Testis cDNA, clone: QtsA-16648, similar to human X-ray repair complementing defective repair in Chinesehamster cells 5 (double-strand-break rejoining; Kuautoantigen, 80kDa) (XRCC5), n=4 Tax=Catarrhini RepID=Q4R710
Q13283	52 kDa	0.333	9	Cluster of Ras GTPase-activating protein-binding protein 1 n=31 Tax=Eutheria RepID=G3BP1			Q13283)
Q13283	52 kDa	0.258	9	Ras GTPase-activating protein-binding protein 1 n=31 Tax=Eutheria RepID=G3BP1
P24635	27 kDa	0.387	62	Tubulin alpha chain (Fragment) n=12 Tax=Eumetazoa RepID=TBA
E9PFF0	26 kDa	0.341	17	Cluster of Uncharacterized protein n=1 Tax=Homo sapiens RepID=E9PFF0			E9PFF0)
Q92901	46 kDa	0.339	13	Cluster of 60S ribosomal protein L3-like n=12 Tax=Eutheria RepID=RL3L			Q92901)
P39023	46 kDa	0.268	13	60S ribosomal protein L3 n=32 Tax=Amniota RepID=RL3
Q3B7A4	27 kDa	0.388	10	RPLP0 protein n=5 Tax=Eutheria RepID=Q3B7A4
P04181	49 kDa	0.21	10	Ornithine aminotransferase, mitochondrial n=20 Tax=Eutheria RepID=OAT
P27797	48 kDa	0.321	13	Cluster of Calreticulin n=21 Tax=Eutheria RepID=CALR			P27797)
P27797	48 kDa	0.233	13	Calreticulin n=21 Tax=Eutheria RepID=CALR
Q32Q12	33 kDa	0.467	11	Cluster of Nucleoside diphosphate kinase n=9 Tax=Mammalia RepID=Q32Q12			Q32Q12)
E9PMD7	29 kDa	0.308	10	Cluster of Uncharacterized protein n=2 Tax=Coelomata RepID=E9PMD7			E9PMD7)
B4E3D5	29 kDa	0.38	9	cDNA FLJ51469, highly similar to 60S acidic ribosomal protein P0 n=2 Tax=Simiiformes RepID=B4E3D5
P63241	17 kDa	0.461	28	Cluster of Eukaryotic translation initiation factor 5A-1 n=21 Tax=Tetrapoda RepID=IF5A1			P63241)
P63241	17 kDa	0.461	28	Eukaryotic translation initiation factor 5A-1 n=21 Tax=Tetrapoda RepID=IF5A1
P12956	70 kDa	0.154	11	X-ray repair cross-complementing protein 6 n=11 Tax=Simiiformes RepID=XRCC6
P13646	50 kDa	0.129	18	Keratin, type I cytoskeletal 13 n=8 Tax=Simiiformes RepID=K1C13
P40227	58 kDa	0.24	13	Cluster of T-complex protein 1 subunit zeta n=11 Tax=Eutheria RepID=TCPZ			P40227)
P40227 (+1)	58 kDa	0.22	13	T-complex protein 1 subunit zeta n=11 Tax=Eutheria RepID=TCPZ
B3KQT2	55 kDa	0.245	7	cDNA PSEC0148 fis, clone PLACE1007202, highly similar to Protein disulfide-isomerase A3 (EC 5.3.4.1) n=5 Tax=Simiiformes RepID=B3KQT2
A1JUI8	54 kDa	0.24	13	Chaperonin subunit 6A (Fragment) n=5 Tax=Simiiformes RepID=A1JUI8
Q9Y4L1	111 kDa	0.1	7	Cluster of Hypoxia up-regulated protein 1 n=16 Tax=Eutheria RepID=HYOU1			Q9Y4L1)
Q9Y4L1	111 kDa	0.0981	7	Hypoxia up-regulated protein 1 n=16 Tax=Eutheria RepID=HYOU1
F1SRK6	56 kDa	0.179	6	Uncharacterized protein (Fragment) n=3 Tax=Eutheria RepID=F1SRK6
P04843	69 kDa	0.191	13	Cluster of Dolichyl-diphosphooligosaccharide--protein glycosyltransferase subunit 1 n=20 Tax=Eutheria RepID=RPN1			P04843)
P04843	69 kDa	0.191	13	Dolichyl-diphosphooligosaccharide--protein glycosyltransferase subunit 1 n=20 Tax=Eutheria RepID=RPN1
Q562B2	54 kDa	0.204	12	Pls3 protein (Fragment) n=2 Tax=Euarchontoglires RepID=Q562B2
B3KXH0	110 kDa	0.0989	7	cDNA FLJ45395 fis, clone BRHIP3027191, highly similar to 150 kDa oxygen-regulated protein (Orp150) n=3 Tax=Catarrhini RepID=B3KXH0
P15311	69 kDa	0.162	9	Ezrin n=25 Tax=Amniota RepID=EZRI
Q13707	37 kDa	0.227	19	ACTA2 protein (Fragment) n=3 Tax=Euarchontoglires RepID=Q13707
P08243	64 kDa	0.162	11	Asparagine synthetase [glutamine-hydrolyzing] n=21 Tax=Eutheria RepID=ASNS
A5YRY2	35 kDa	0.314	20	TCP-1-epsilon (Fragment) n=2 Tax=Eutheria RepID=A5YRY2
B2RXF3	19 kDa	0.382	19	Cluster of Putative uncharacterized protein n=2 Tax=Homininae RepID=B2RXF3			B2RXF3)
P62937	18 kDa	0.382	19	Peptidyl-prolyl cis-trans isomerase A n=46 Tax=Eutheria RepID=PPIA
B4DZY9	32 kDa	0.382	19	cDNA FLJ59103, highly similar to T-complex protein 1 subunit epsilon n=1 Tax=Homo sapiens RepID=B4DZY9
B4DFK9	44 kDa	0.284	15	Cluster of cDNA FLJ57964, highly similar to Heterogeneous nuclear ribonucleoprotein H' n=1 Tax=Homo sapiens RepID=B4DFK9			B4DFK9)
Q02790	52 kDa	0.218	15	Peptidyl-prolyl cis-trans isomerase FKBP4 n=10 Tax=Eutheria RepID=FKBP4
E9PL09	25 kDa	0.299	13	Cluster of Uncharacterized protein n=2 Tax=Hominidae RepID=E9PL09			E9PL09)
Q5BJF5	53 kDa	0.185	12	Serine hydroxymethyltransferase (Fragment) n=1 Tax=Homo sapiens RepID=Q5BJF5
P16615	115 kDa	0.108	7	Cluster of Sarcoplasmic/endoplasmic reticulum calcium ATPase 2 n=16 Tax=Tetrapoda RepID=AT2A2			P16615)
P16615	115 kDa	0.108	7	Sarcoplasmic/endoplasmic reticulum calcium ATPase 2 n=16 Tax=Tetrapoda RepID=AT2A2
Q2F839	19 kDa	0.5	17	Heat shock 70 kDa protein 9B (Fragment) n=1 Tax=Homo sapiens RepID=Q2F839
P31943	49 kDa	0.2	15	Heterogeneous nuclear ribonucleoprotein H n=19 Tax=Theria RepID=HNRH1
Q7Q7K5	39 kDa	0.216	14	AGAP011515-PA n=13 Tax=Coelomata RepID=Q7Q7K5
P12004	29 kDa	0.375	11	Cluster of Proliferating cell nuclear antigen n=16 Tax=Eutheria RepID=PCNA			P12004)
P12004	29 kDa	0.375	11	Proliferating cell nuclear antigen n=16 Tax=Eutheria RepID=PCNA
Q0IIM3	97 kDa	0.101	11	Heat shock protein 105 kDa n=10 Tax=Eutheria RepID=HS105
B7Z4Q3	54 kDa	0.175	9	cDNA FLJ55988, highly similar to RNA-binding protein Luc7-like 2 n=5 Tax=Eutheria RepID=B7Z4Q3
Q9UHX1	60 kDa	0.272	8	Cluster of Poly(U)-binding-splicing factor PUF60 n=15 Tax=Eutheria RepID=PUF60			Q9UHX1)
Q14004	165 kDa	0.261	8	Cluster of Cyclin-dependent kinase 13 n=9 Tax=Eutheria RepID=CDK13			Q14004)
A6NKZ8	42 kDa	0.116	59	Putative tubulin beta chain-like protein ENSP00000290377 n=3 Tax=Homininae RepID=YI016
Q61937	33 kDa	0.288	23	Nucleophosmin n=18 Tax=Eutheria RepID=NPM
P46777	34 kDa	0.286	14	60S ribosomal protein L5 n=47 Tax=Sarcopterygii RepID=RL5
E9PEN3	29 kDa	0.331	11	Uncharacterized protein n=4 Tax=Eutheria RepID=E9PEN3
P30041	25 kDa	0.375	7	Cluster of Peroxiredoxin-6 n=11 Tax=Eutheria RepID=PRDX6			P30041)
P30041	25 kDa	0.375	7	Peroxiredoxin-6 n=11 Tax=Eutheria RepID=PRDX6
Q9BYG9	28 kDa	0.39	19	Nucleophosmin (Nucleolar phosphoprotein B23, numatrin) n=7 Tax=Eutheria RepID=Q9BYG9
D6R9L0	33 kDa	0.297	14	Uncharacterized protein n=2 Tax=Homo sapiens RepID=D6R9L0
P62701	30 kDa	0.259	12	Cluster of 40S ribosomal protein S4, X isoform n=43 Tax=Amniota RepID=RS4X			P62701)
P62701	30 kDa	0.259	12	40S ribosomal protein S4, X isoform n=43 Tax=Amniota RepID=RS4X
Q8IYD1	69 kDa	0.137	12	Cluster of Eukaryotic peptide chain release factor GTP-binding subunit ERF3B n=15 Tax=Amniota RepID=ERF3B			Q8IYD1)
B3KS36	40 kDa	0.274	12	cDNA FLJ35376 fis, clone SKMUS2004044, highly similar to Homo sapiens ribosomal protein L3 (RPL3), transcript variant 2, mRNA n=8 Tax=Eutheria RepID=B3KS36
P08865	33 kDa	0.264	11	40S ribosomal protein SA n=75 Tax=Euteleostomi RepID=RSSA
E9PFF0	26 kDa	0.278	16	Uncharacterized protein n=1 Tax=Homo sapiens RepID=E9PFF0
Q59GW1	20 kDa	0.341	16	High-mobility group box 1 variant (Fragment) n=8 Tax=Eutheria RepID=Q59GW1
Q8IYD1	69 kDa	0.137	12	Eukaryotic peptide chain release factor GTP-binding subunit ERF3B n=15 Tax=Amniota RepID=ERF3B
Q9BT63	34 kDa	0.339	8	RPL3 protein (Fragment) n=3 Tax=Eutheria RepID=Q9BT63
Q8NBF2	79 kDa	0.154	8	NHL repeat-containing protein 2 n=13 Tax=Eutheria RepID=NHLC2
Q32Q12	33 kDa	0.26	10	Nucleoside diphosphate kinase n=9 Tax=Mammalia RepID=Q32Q12
E9PDP1	47 kDa	0.192	8	Uncharacterized protein n=3 Tax=Catarrhini RepID=E9PDP1
Q07161	39 kDa	0.24	8	Serine/threonine-protein phosphatase n=20 Tax=Metazoa RepID=Q07161
P33993	81 kDa	0.127	9	DNA replication licensing factor MCM7 n=22 Tax=Theria RepID=MCM7
O95757	95 kDa	0.11	9	Cluster of Heat shock 70 kDa protein 4L n=22 Tax=Eutheria RepID=HS74L			O95757)
O95757	95 kDa	0.11	9	Heat shock 70 kDa protein 4L n=22 Tax=Eutheria RepID=HS74L
P49588	107 kDa	0.095	6	Alanyl-tRNA synthetase, cytoplasmic n=18 Tax=Eutheria RepID=SYAC
Q147W7	38 kDa	0.145	36	Cluster of KRT1B protein n=2 Tax=Homininae RepID=Q147W7			Q147W7)
Q13263	89 kDa	0.0886	14	Transcription intermediary factor 1-beta n=13 Tax=Eutheria RepID=TIF1B
Q8N1N4	57 kDa	0.146	10	Keratin, type II cytoskeletal 78 n=3 Tax=Hominidae RepID=K2C78
P53621	138 kDa	0.0621	6	Coatomer subunit alpha n=37 Tax=Tetrapoda RepID=COPA
B4DL17	36 kDa	0.156	16	cDNA FLJ52558, highly similar to Keratin, type I cytoskeletal 13 n=1 Tax=Homo sapiens RepID=B4DL17
Q14204	532 kDa	0.0222	5	Cytoplasmic dynein 1 heavy chain 1 n=24 Tax=Euteleostomi RepID=DYHC1
Q08945	81 kDa	0.107	10	Cluster of FACT complex subunit SSRP1 n=16 Tax=Theria RepID=SSRP1			Q08945)
Q08945	81 kDa	0.107	10	FACT complex subunit SSRP1 n=16 Tax=Theria RepID=SSRP1
B0YIW6 (+1)	62 kDa	0.143	9	Archain 1, isoform CRA			HUMAN
A1XP52	38 kDa	0.191	16	Catecholamine-regulated protein 40 n=2 Tax=Catarrhini RepID=A1XP52
P07355	39 kDa	0.212	5	Annexin A2 n=22 Tax=Mammalia RepID=ANXA2
P19012	49 kDa	0.0899	17	Keratin, type I cytoskeletal 15 n=3 Tax=Homo sapiens RepID=K1C15
P26639	83 kDa	0.118	8	Cluster of Threonyl-tRNA synthetase, cytoplasmic n=21 Tax=Amniota RepID=SYTC			P26639)
P26639	83 kDa	0.118	8	Threonyl-tRNA synthetase, cytoplasmic n=21 Tax=Amniota RepID=SYTC
B4DWL1	70 kDa	0.254	8	Cluster of cDNA FLJ59240, highly similar to Far upstream element-binding protein 1 n=1 Tax=Homo sapiens RepID=B4DWL1			B4DWL1)
Q16577	43 kDa	0.138	40	Elongation factor 1-alpha n=10 Tax=Mammalia RepID=Q16577
P55060	110 kDa	0.0949	12	Cluster of Exportin-2 n=27 Tax=Amniota RepID=XPO2			P55060)
P55060	110 kDa	0.0947	12	Exportin-2 n=27 Tax=Amniota RepID=XPO2
Q4VC03	72 kDa	0.124	10	Cluster of PABPC4 protein n=14 Tax=Eutheria RepID=Q4VC03			Q4VC03)
Q4VC03	72 kDa	0.124	10	PABPC4 protein n=14 Tax=Eutheria RepID=Q4VC03
P16152	30 kDa	0.253	8	Cluster of Carbonyl reductase [NADPH] 1 n=5 Tax=Simiiformes RepID=CBR1			P16152)
P16152	30 kDa	0.253	8	Carbonyl reductase [NADPH] 1 n=5 Tax=Simiiformes RepID=CBR1
B4DWL1	70 kDa	0.112	8	cDNA FLJ59240, highly similar to Far upstream element-binding protein 1 n=1 Tax=Homo sapiens RepID=B4DWL1
F1MX51	64 kDa	0.119	8	Uncharacterized protein (Fragment) n=7 Tax=Amniota RepID=F1MX51
Q9P2J5	134 kDa	0.116	6	Cluster of Leucyl-tRNA synthetase, cytoplasmic n=13 Tax=Eutheria RepID=SYLC			Q9P2J5)
Q9P2J5	134 kDa	0.0595	6	Leucyl-tRNA synthetase, cytoplasmic n=13 Tax=Eutheria RepID=SYLC
P32119	22 kDa	0.313	21	Peroxiredoxin-2 n=14 Tax=Eutheria RepID=PRDX2
Q9HB71	26 kDa	0.385	14	Cluster of Calcyclin-binding protein n=9 Tax=Eutheria RepID=CYBP			Q9HB71)
Q9HB71	26 kDa	0.338	14	Calcyclin-binding protein n=9 Tax=Eutheria RepID=CYBP
E7ETW4	23 kDa	0.385	14	Uncharacterized protein n=5 Tax=Eutheria RepID=E7ETW4
B4DM82	14 kDa	0.279	12	Peptidyl-prolyl cis-trans isomerase n=9 Tax=Catarrhini RepID=B4DM82
E7EUG1	71 kDa	0.128	11	Uncharacterized protein n=2 Tax=Homo sapiens RepID=E7EUG1
Q86Y46	59 kDa	0.102	10	Keratin, type II cytoskeletal 73 n=7 Tax=Eutheria RepID=K2C73
P28838	56 kDa	0.133	10	Cluster of Cytosol aminopeptidase n=12 Tax=Eutheria RepID=AMPL			P28838)
P28838	56 kDa	0.133	10	Cytosol aminopeptidase n=12 Tax=Eutheria RepID=AMPL
B4DJ63	42 kDa	0.19	9	Serine hydroxymethyltransferase n=1 Tax=Homo sapiens RepID=B4DJ63
P55209	45 kDa	0.207	8	Nucleosome assembly protein 1-like 1 n=30 Tax=Amniota RepID=NP1L1
P62750	18 kDa	0.455	7	Cluster of 60S ribosomal protein L23a n=74 Tax=Euteleostomi RepID=RL23A			P62750)
P62750	18 kDa	0.455	7	60S ribosomal protein L23a n=74 Tax=Euteleostomi RepID=RL23A
Q9UHX1	60 kDa	0.141	7	Poly(U)-binding-splicing factor PUF60 n=15 Tax=Eutheria RepID=PUF60
Q1L838	121 kDa	0.05	6	Cluster of GTBP-ALT n=1 Tax=Homo sapiens RepID=Q1L838			Q1L838)
P52701	153 kDa	0.05	6	DNA mismatch repair protein Msh6 n=10 Tax=Eutheria RepID=MSH6
A4D111	26 kDa	0.152	24	Similar to Chain , Heat-Shock Cognate 70kd Protein (44kd Atpase N-Terminal) (E.C.3.6.1.3) Mutant With Asp 206 Replaced By Ser (D206s) n=1 Tax=Homo sapiens RepID=A4D111
Q15181	33 kDa	0.311	13	Inorganic pyrophosphatase n=16 Tax=Eutheria RepID=IPYR
E9PL09	25 kDa	0.299	12	Uncharacterized protein n=2 Tax=Hominidae RepID=E9PL09
Q15365	37 kDa	0.253	11	Poly(rC)-binding protein 1 n=10 Tax=Eutheria RepID=PCBP1
P09211	23 kDa	0.433	10	Cluster of Glutathione S-transferase P n=23 Tax=Simiiformes RepID=GSTP1			P09211)
P09211	23 kDa	0.433	10	Glutathione S-transferase P n=23 Tax=Simiiformes RepID=GSTP1
Q3SY84	57 kDa	0.0975	9	Keratin, type II cytoskeletal 71 n=10 Tax=Eutheria RepID=K2C71
Q99714	27 kDa	0.372	9	3-hydroxyacyl-CoA dehydrogenase type-2 n=15 Tax=Eutheria RepID=HCD2
Q9Y617	40 kDa	0.157	9	Cluster of Phosphoserine aminotransferase n=17 Tax=Eutheria RepID=SERC			Q9Y617)
Q9Y617	40 kDa	0.157	9	Phosphoserine aminotransferase n=17 Tax=Eutheria RepID=SERC
P31153	44 kDa	0.127	7	S-adenosylmethionine synthase isoform type-2 n=29 Tax=Euteleostomi RepID=METK2
Q59ES1	24 kDa	0.146	5	Cluster of Leukotriene A4 hydrolase variant (Fragment) n=1 Tax=Homo sapiens RepID=Q59ES1			Q59ES1)
P09960	69 kDa	0.126	5	Leukotriene A-4 hydrolase n=30 Tax=Eutheria RepID=LKHA4
Q9H4B7	50 kDa	0.0643	33	Tubulin beta-1 chain n=8 Tax=Euarchontoglires RepID=TBB1
P12273	17 kDa	0.507	16	Prolactin-inducible protein n=13 Tax=Hominoidea RepID=PIP
B9A041	23 kDa	0.225	9	Cluster of Uncharacterized protein n=2 Tax=Homo sapiens RepID=B9A041			B9A041)
P27348	28 kDa	0.306	9	14-3-3 protein theta n=28 Tax=Tetrapoda RepID=1433T
P00505	48 kDa	0.212	9	Cluster of Aspartate aminotransferase, mitochondrial n=16 Tax=Eutheria RepID=AATM			P00505)
P00505	48 kDa	0.165	9	Aspartate aminotransferase, mitochondrial n=16 Tax=Eutheria RepID=AATM
E9PC30	33 kDa	0.21	8	Cluster of Uncharacterized protein n=1 Tax=Homo sapiens RepID=E9PC30			E9PC30)
P04844	69 kDa	0.177	8	Dolichyl-diphosphooligosaccharide--protein glycosyltransferase subunit 2 n=17 Tax=Eutheria RepID=RPN2
Q8NHW5	34 kDa	0.215	8	60S acidic ribosomal protein P0-like n=23 Tax=Tetrapoda RepID=RLA0L
Q59EI9	35 kDa	0.158	8	ADP,ATP carrier protein, liver isoform T2 variant (Fragment) n=2 Tax=Eutheria RepID=Q59EI9
E9PQ56	35 kDa	0.272	7	Uncharacterized protein n=2 Tax=Homo sapiens RepID=E9PQ56
Q14166	74 kDa	0.166	6	Cluster of Tubulin--tyrosine ligase-like protein 12 n=7 Tax=Simiiformes RepID=TTL12			Q14166)
Q14166	74 kDa	0.154	6	Tubulin--tyrosine ligase-like protein 12 n=7 Tax=Simiiformes RepID=TTL12
E7ENQ5	31 kDa	0.257	5	Cluster of Uncharacterized protein n=1 Tax=Homo sapiens RepID=E7ENQ5			E7ENQ5)
P23921	90 kDa	0.13	5	Cluster of Ribonucleoside-diphosphate reductase large subunit n=33 Tax=Euteleostomi RepID=RIR1			P23921)
P23921	90 kDa	0.13	5	Ribonucleoside-diphosphate reductase large subunit n=33 Tax=Euteleostomi RepID=RIR1
P49915	77 kDa	0.148	5	Cluster of GMP synthase [glutamine-hydrolyzing] n=27 Tax=Amniota RepID=GUAA			P49915)
P49915	77 kDa	0.127	5	GMP synthase [glutamine-hydrolyzing] n=27 Tax=Amniota RepID=GUAA
P62829	15 kDa	0.45	15	Cluster of 60S ribosomal protein L23 n=34 Tax=Coelomata RepID=RL23			P62829)
P62829	15 kDa	0.45	15	60S ribosomal protein L23 n=34 Tax=Coelomata RepID=RL23
P39687	29 kDa	0.241	14	Cluster of Acidic leucine-rich nuclear phosphoprotein 32 family member A n=17 Tax=Amniota RepID=AN32A			P39687)
P39687 (+1)	29 kDa	0.241	14	Acidic leucine-rich nuclear phosphoprotein 32 family member A n=17 Tax=Amniota RepID=AN32A
P52597	46 kDa	0.222	13	Heterogeneous nuclear ribonucleoprotein F n=12 Tax=Eutheria RepID=HNRPF
P38919	47 kDa	0.151	11	Eukaryotic initiation factor 4A-III n=27 Tax=Euteleostomi RepID=IF4A3
E9PLD0	18 kDa	0.462	11	Uncharacterized protein n=4 Tax=Euteleostomi RepID=E9PLD0
P25787	26 kDa	0.278	11	Cluster of Proteasome subunit alpha type-2 n=23 Tax=Euteleostomi RepID=PSA2			P25787)
P25787	26 kDa	0.278	11	Proteasome subunit alpha type-2 n=23 Tax=Euteleostomi RepID=PSA2
E7ETK2 (+1)	23 kDa	0.361	10	Uncharacterized protein n=12 Tax=Euteleostomi RepID=E7ETK2
B4DVD2	24 kDa	0.312	8	cDNA FLJ60170, highly similar to Guanine nucleotide-binding protein subunit beta 2-like 1 n=1 Tax=Homo sapiens RepID=B4DVD2
E9PKU4	26 kDa	0.277	8	Cluster of Uncharacterized protein n=2 Tax=Homininae RepID=E9PKU4			E9PKU4)
D4A0W9	107 kDa	0.0583	8	Uncharacterized protein n=15 Tax=Eutheria RepID=D4A0W9
P50454	46 kDa	0.213	6	Cluster of Serpin H1 n=22 Tax=Eutheria RepID=SERPH			P50454)
P50454	46 kDa	0.213	6	Serpin H1 n=22 Tax=Eutheria RepID=SERPH
P08237	85 kDa	0.0939	6	Cluster of 6-phosphofructokinase, muscle type n=26 Tax=Eutheria RepID=K6PF			P08237)
P08237	85 kDa	0.0885	6	6-phosphofructokinase, muscle type n=26 Tax=Eutheria RepID=K6PF
E7ENQ5	31 kDa	0.257	5	Uncharacterized protein n=1 Tax=Homo sapiens RepID=E7ENQ5
Q9XSU3	15 kDa	0.45	15	60S ribosomal protein L23 n=38 Tax=Eumetazoa RepID=RL23
E9PFL7	24 kDa	0.423	9	Uncharacterized protein n=2 Tax=Homo sapiens RepID=E9PFL7
P15531	17 kDa	0.467	8	Nucleoside diphosphate kinase A n=5 Tax=Mammalia RepID=NDKA
P62081	22 kDa	0.325	7	40S ribosomal protein S7 n=159 Tax=Coelomata RepID=RS7
Q05193	97 kDa	0.103	5	Cluster of Dynamin-1 n=43 Tax=Amniota RepID=DYN1			Q05193)
P50570	98 kDa	0.0908	5	Dynamin-2 n=52 Tax=Amniota RepID=DYN2
E7ERT6	44 kDa	0.177	30	Enolase n=5 Tax=Simiiformes RepID=E7ERT6
P30084	31 kDa	0.217	10	Enoyl-CoA hydratase, mitochondrial n=4 Tax=Simiiformes RepID=ECHM
P18124	29 kDa	0.246	8	60S ribosomal protein L7 n=24 Tax=Eutheria RepID=RL7
P11802	34 kDa	0.224	7	Cyclin-dependent kinase 4 n=20 Tax=Eutheria RepID=CDK4
E9PMD7	29 kDa	0.225	6	Uncharacterized protein n=2 Tax=Coelomata RepID=E9PMD7
P97310	102 kDa	0.0664	4	Cluster of DNA replication licensing factor MCM2 n=14 Tax=Mammalia RepID=MCM2			P97310)
P49736	102 kDa	0.0664	4	DNA replication licensing factor MCM2 n=8 Tax=Eutheria RepID=MCM2
Q4LE45	234 kDa	0.0307	4	MYH10 variant protein (Fragment) n=20 Tax=Amniota RepID=Q4LE45
P25205	91 kDa	0.0755	4	Cluster of DNA replication licensing factor MCM3 n=30 Tax=Eutheria RepID=MCM3			P25205)
P25205	91 kDa	0.0755	4	DNA replication licensing factor MCM3 n=30 Tax=Eutheria RepID=MCM3
Q61879	229 kDa	0.0314	4	Myosin-10 n=22 Tax=Amniota RepID=MYH10
P02768	69 kDa	0.119	8	Cluster of Serum albumin n=17 Tax=Catarrhini RepID=ALBU			P02768)
P02768	69 kDa	0.0969	8	Serum albumin n=17 Tax=Catarrhini RepID=ALBU
Q7Z794	62 kDa	0.0744	35	Keratin, type II cytoskeletal 1b n=4 Tax=Hominidae RepID=K2C1B
B7WNR0	56 kDa	0.119	8	Uncharacterized protein n=5 Tax=Homo sapiens RepID=B7WNR0
P17844	69 kDa	0.138	5	Cluster of Probable ATP-dependent RNA helicase DDX5 n=30 Tax=Amniota RepID=DDX5			P17844)
P51659	80 kDa	0.103	5	Peroxisomal multifunctional enzyme type 2 n=15 Tax=Simiiformes RepID=DHB4
P40939	83 kDa	0.0931	4	Cluster of Trifunctional enzyme subunit alpha, mitochondrial n=6 Tax=Eutheria RepID=ECHA			P40939)
P40939	83 kDa	0.0931	4	Trifunctional enzyme subunit alpha, mitochondrial n=6 Tax=Eutheria RepID=ECHA
B1MTI6	34 kDa	0.206	6	Protein disulfide isomerase-associated 3 (Predicted) n=2 Tax=Simiiformes RepID=B1MTI6
P23246	76 kDa	0.0693	7	Cluster of Splicing factor, proline- and glutamine-rich n=5 Tax=Eutheria RepID=SFPQ			P23246)
P23246	76 kDa	0.0693	7	Splicing factor, proline- and glutamine-rich n=5 Tax=Eutheria RepID=SFPQ
Q00839	91 kDa	0.0824	6	Cluster of Heterogeneous nuclear ribonucleoprotein U n=19 Tax=Eutheria RepID=HNRPU			Q00839)
Q00839	91 kDa	0.0824	6	Heterogeneous nuclear ribonucleoprotein U n=19 Tax=Eutheria RepID=HNRPU
Q6UB35	106 kDa	0.11	6	Cluster of Monofunctional C1-tetrahydrofolate synthase, mitochondrial n=8 Tax=Eutheria RepID=C1TM			Q6UB35)
Q6UB35	106 kDa	0.0685	6	Monofunctional C1-tetrahydrofolate synthase, mitochondrial n=8 Tax=Eutheria RepID=C1TM
Q04637	175 kDa	0.0381	5	Cluster of Eukaryotic translation initiation factor 4 gamma 1 n=65 Tax=Eutheria RepID=IF4G1			Q04637)
Q04637	175 kDa	0.0381	5	Eukaryotic translation initiation factor 4 gamma 1 n=65 Tax=Eutheria RepID=IF4G1
Q15233	54 kDa	0.136	7	Cluster of Non-POU domain-containing octamer-binding protein n=15 Tax=Theria RepID=NONO			Q15233)
Q15233	54 kDa	0.136	7	Non-POU domain-containing octamer-binding protein n=15 Tax=Theria RepID=NONO
B3KV59	75 kDa	0.103	5	cDNA FLJ16157 fis, clone BRAWH2006479, highly similar to Sodium/potassium-transporting ATPase alpha-3 chain (EC 3.6.3.9) n=1 Tax=Homo sapiens RepID=B3KV59
P52272	78 kDa	0.0863	4	Cluster of Heterogeneous nuclear ribonucleoprotein M n=7 Tax=Theria RepID=HNRPM			P52272)
P52272	78 kDa	0.0863	4	Heterogeneous nuclear ribonucleoprotein M n=7 Tax=Theria RepID=HNRPM
P30153	65 kDa	0.132	7	Cluster of Serine/threonine-protein phosphatase 2A 65 kDa regulatory subunit A alpha isoform n=34 Tax=Tetrapoda RepID=2AAA			P30153)
P30153	65 kDa	0.114	7	Serine/threonine-protein phosphatase 2A 65 kDa regulatory subunit A alpha isoform n=34 Tax=Tetrapoda RepID=2AAA
P50993	112 kDa	0.0676	5	Sodium/potassium-transporting ATPase subunit alpha-2 n=31 Tax=Tetrapoda RepID=AT1A2
P17844	69 kDa	0.104	5	Probable ATP-dependent RNA helicase DDX5 n=30 Tax=Amniota RepID=DDX5
P08195	68 kDa	0.085	5	Cluster of 4F2 cell-surface antigen heavy chain n=3 Tax=Homininae RepID=4F2			P08195)
P08195	68 kDa	0.081	5	4F2 cell-surface antigen heavy chain n=3 Tax=Homininae RepID=4F2
B4DHD2	76 kDa	0.0864	5	cDNA FLJ55458, highly similar to Programmed cell death 6-interacting protein n=3 Tax=Eutheria RepID=B4DHD2
E7EMN0	111 kDa	0.0567	5	Uncharacterized protein n=2 Tax=Homo sapiens RepID=E7EMN0
B7Z463	95 kDa	0.0823	5	Cluster of cDNA FLJ53354, highly similar to Puromycin-sensitive aminopeptidase (EC 3.4.11.-) n=5 Tax=Euarchontoglires RepID=B7Z463			B7Z463)
Q15029	109 kDa	0.0597	4	Cluster of 116 kDa U5 small nuclear ribonucleoprotein component n=50 Tax=Euteleostomi RepID=U5S1			Q15029)
Q15029	109 kDa	0.0597	4	116 kDa U5 small nuclear ribonucleoprotein component n=50 Tax=Euteleostomi RepID=U5S1
P08727	44 kDa	0.11	7	Keratin, type I cytoskeletal 19 n=4 Tax=Simiiformes RepID=K1C19
P58312	112 kDa	0.0683	6	Sodium/potassium-transporting ATPase subunit alpha-3 n=6 Tax=Euteleostomi RepID=AT1A3
O14980	123 kDa	0.0532	6	Exportin-1 n=27 Tax=Euteleostomi RepID=XPO1
P61221	67 kDa	0.134	5	ATP-binding cassette sub-family E member 1 n=25 Tax=Euteleostomi RepID=ABCE1
Q07021	31 kDa	0.27	12	Complement component 1 Q subcomponent-binding protein, mitochondrial n=7 Tax=Simiiformes RepID=C1QBP
B0AZU6	34 kDa	0.202	11	cDNA, FLJ79536, highly similar to Heat shock 70 kDa protein 4 n=1 Tax=Homo sapiens RepID=B0AZU6
E9PAV3	205 kDa	0.0704	9	Cluster of Uncharacterized protein n=1 Tax=Homo sapiens RepID=E9PAV3			E9PAV3)
B7Z463	95 kDa	0.0775	5	cDNA FLJ53354, highly similar to Puromycin-sensitive aminopeptidase (EC 3.4.11.-) n=5 Tax=Euarchontoglires RepID=B7Z463
Q5JR95	22 kDa	0.192	4	Cluster of 40S ribosomal protein S8 n=2 Tax=Homo sapiens RepID=Q5JR95			Q5JR95)
P62241	24 kDa	0.192	4	40S ribosomal protein S8 n=21 Tax=Sarcopterygii RepID=RS8
P02786	85 kDa	0.075	4	Transferrin receptor protein 1 n=4 Tax=Catarrhini RepID=TFR1
P00368	56 kDa	0.115	4	Cluster of Glutamate dehydrogenase 1, mitochondrial n=17 Tax=Amniota RepID=DHE3			P00368)
P00367	61 kDa	0.095	4	Glutamate dehydrogenase 1, mitochondrial n=18 Tax=Eutheria RepID=DHE3
A6NHY4	30 kDa	0.188	52	Uncharacterized protein n=1 Tax=Homo sapiens RepID=A6NHY4
P17742	18 kDa	0.317	14	Peptidyl-prolyl cis-trans isomerase A n=52 Tax=Amniota RepID=PPIA
Q13347	37 kDa	0.575	11	Cluster of Eukaryotic translation initiation factor 3 subunit I n=19 Tax=Amniota RepID=EIF3I			Q13347)
Q13347	37 kDa	0.129	11	Eukaryotic translation initiation factor 3 subunit I n=19 Tax=Amniota RepID=EIF3I
E9PAV3	205 kDa	0.0207	9	Uncharacterized protein n=1 Tax=Homo sapiens RepID=E9PAV3
Q5D862	248 kDa	0.0297	9	Filaggrin-2 n=1 Tax=Homo sapiens RepID=FILA2
E9PH38	57 kDa	0.132	7	Uncharacterized protein n=3 Tax=Homininae RepID=E9PH38
P61247	30 kDa	0.206	6	Cluster of 40S ribosomal protein S3a n=79 Tax=Eukaryota RepID=RS3A			P61247)
P61247	30 kDa	0.201	6	40S ribosomal protein S3a n=79 Tax=Eukaryota RepID=RS3A
D6RFM5	64 kDa	0.11	6	Cluster of Uncharacterized protein n=1 Tax=Homo sapiens RepID=D6RFM5			D6RFM5)
E9PBJ5	67 kDa	0.11	6	Uncharacterized protein n=2 Tax=Homo sapiens RepID=E9PBJ5
P31946	28 kDa	0.199	6	14-3-3 protein beta/alpha n=28 Tax=Euteleostomi RepID=1433B
Q9Y2L1	109 kDa	0.0491	6	Cluster of Exosome complex exonuclease RRP44 n=12 Tax=Eutheria RepID=RRP44			Q9Y2L1)
Q9Y2L1	109 kDa	0.0491	6	Exosome complex exonuclease RRP44 n=12 Tax=Eutheria RepID=RRP44
O75944	65 kDa	0.0883	5	Cluster of Aconitase (Fragment) n=4 Tax=Eutheria RepID=O75944			O75944)
A2A274	88 kDa	0.0783	5	Aconitase 2, mitochondrial n=2 Tax=Eutheria RepID=A2A274
Q1L838	121 kDa	0.0487	5	GTBP-ALT n=1 Tax=Homo sapiens RepID=Q1L838
Q9Y3F4	38 kDa	0.177	4	Serine-threonine kinase receptor-associated protein n=19 Tax=Theria RepID=STRAP
Q58FG0	39 kDa	0.105	25	Putative heat shock protein HSP 90-alpha A5 n=1 Tax=Homo sapiens RepID=HS905
C0PUE5	66 kDa	0.0759	18	Elongation factor 2 (Fragment) n=2 Tax=Euteleostomi RepID=C0PUE5
B2RCX0	32 kDa	0.148	9	Cluster of cDNA, FLJ96345, Homo sapiens SET translocation (myeloid leukemia-associated) (SET),mRNA n=32 Tax=Euteleostomi RepID=B2RCX0			B2RCX0)
B2RCX0	32 kDa	0.148	9	cDNA, FLJ96345, Homo sapiens SET translocation (myeloid leukemia-associated) (SET),mRNA n=32 Tax=Euteleostomi RepID=B2RCX0
Q7RTS7	58 kDa	0.0813	8	Keratin, type II cytoskeletal 74 n=5 Tax=Simiiformes RepID=K2C74
P60900	27 kDa	0.195	8	Cluster of Proteasome subunit alpha type-6 n=33 Tax=Euteleostomi RepID=PSA6			P60900)
P60900	27 kDa	0.195	8	Proteasome subunit alpha type-6 n=33 Tax=Euteleostomi RepID=PSA6
E7EQZ3	69 kDa	0.0975	8	Uncharacterized protein n=13 Tax=Theria RepID=E7EQZ3
E7ERI3	70 kDa	0.105	7	Uncharacterized protein n=3 Tax=Hominidae RepID=E7ERI3
B4DYN5	73 kDa	0.102	6	cDNA FLJ61478, highly similar to Succinate dehydrogenase (ubiquinone) flavoprotein subunit, mitochondrial (EC 1.3.5.1) n=1 Tax=Homo sapiens RepID=B4DYN5
P08133	76 kDa	0.133	5	Cluster of Annexin A6 n=30 Tax=Eutheria RepID=ANXA6			P08133)
P08133	76 kDa	0.0847	5	Annexin A6 n=30 Tax=Eutheria RepID=ANXA6
P23284	24 kDa	0.227	4	Peptidyl-prolyl cis-trans isomerase B n=13 Tax=Eutheria RepID=PPIB
P27694	68 kDa	0.11	4	Replication protein A 70 kDa DNA-binding subunit n=6 Tax=Eutheria RepID=RFA1
P81605	11 kDa	0.355	20	Dermcidin n=5 Tax=Euarchontoglires RepID=DCD
Q9NZE6	36 kDa	0.189	14	BM-010 n=9 Tax=Tetrapoda RepID=Q9NZE6
Q9UHD1	37 kDa	0.19	12	Cysteine and histidine-rich domain-containing protein 1 n=20 Tax=Eutheria RepID=CHRD1
Q01105	33 kDa	0.141	9	Protein SET n=19 Tax=Eutheria RepID=SET
Q9BYX7	42 kDa	0.109	8	Putative beta-actin-like protein 3 n=3 Tax=Catarrhini RepID=ACTBM
P61981	28 kDa	0.259	6	14-3-3 protein gamma n=34 Tax=Euteleostomi RepID=1433G
P62753	29 kDa	0.215	5	Cluster of 40S ribosomal protein S6 n=66 Tax=Gnathostomata RepID=RS6			P62753)
P62753	29 kDa	0.205	5	40S ribosomal protein S6 n=66 Tax=Gnathostomata RepID=RS6
B4E108	27 kDa	0.0981	5	Cluster of cDNA FLJ61026, highly similar to Homo sapiens phosphofructokinase, liver (PFKL), transcript variant 1, mRNA n=1 Tax=Homo sapiens RepID=B4E108			B4E108)
P17858	85 kDa	0.0769	5	6-phosphofructokinase, liver type n=18 Tax=Mammalia RepID=K6PL
O00231	47 kDa	0.133	5	26S proteasome non-ATPase regulatory subunit 11 n=33 Tax=Euteleostomi RepID=PSD11
B4E162	67 kDa	0.0939	5	cDNA FLJ56281, highly similar to 6-phosphofructokinase, muscle type (EC 2.7.1.11) n=1 Tax=Homo sapiens RepID=B4E162
B4DJA5	22 kDa	0.264	4	Cluster of cDNA FLJ51867, highly similar to Ras-related protein Rab-5A n=8 Tax=Amniota RepID=B4DJA5			B4DJA5)
Q59GK9	19 kDa	0.281	13	Cluster of Ribosomal protein L21 variant (Fragment) n=45 Tax=Amniota RepID=Q59GK9			Q59GK9)
Q59GK9	19 kDa	0.276	13	Ribosomal protein L21 variant (Fragment) n=45 Tax=Amniota RepID=Q59GK9
P46778	19 kDa	0.281	13	60S ribosomal protein L21 n=113 Tax=Amniota RepID=RL21
P30048	28 kDa	0.215	13	Thioredoxin-dependent peroxide reductase, mitochondrial n=16 Tax=Eutheria RepID=PRDX3
P31150	51 kDa	0.165	8	Cluster of Rab GDP dissociation inhibitor alpha n=31 Tax=Euteleostomi RepID=GDIA			P31150)
P31150	51 kDa	0.154	8	Rab GDP dissociation inhibitor alpha n=31 Tax=Euteleostomi RepID=GDIA
Q16881	71 kDa	0.122	8	Cluster of Thioredoxin reductase 1, cytoplasmic n=8 Tax=Simiiformes RepID=TRXR1			Q16881)
Q16881	71 kDa	0.0863	8	Thioredoxin reductase 1, cytoplasmic n=8 Tax=Simiiformes RepID=TRXR1
Q25379	19 kDa	0.32	7	Actin, cytoskeletal 3 (Fragment) n=69 Tax=Eukaryota RepID=ACT3
P05109	11 kDa	0.258	7	Protein S100-A8 n=4 Tax=Homininae RepID=S10A8
E9PKU4	26 kDa	0.277	7	Uncharacterized protein n=2 Tax=Homininae RepID=E9PKU4
P13471	16 kDa	0.391	5	Cluster of 40S ribosomal protein S14 n=19 Tax=Euteleostomi RepID=RS14			P13471)
P13471 (+1)	16 kDa	0.391	5	40S ribosomal protein S14 n=19 Tax=Euteleostomi RepID=RS14
F1RRS4	11 kDa	0.398	7	Cluster of Uncharacterized protein n=2 Tax=Eutheria RepID=F1RRS4			F1RRS4)
P84077	21 kDa	0.398	7	ADP-ribosylation factor 1 n=120 Tax=Fungi/Metazoa group RepID=ARF1
O75390	52 kDa	0.116	5	Cluster of Citrate synthase, mitochondrial n=17 Tax=Amniota RepID=CISY			O75390)
O75390	52 kDa	0.116	5	Citrate synthase, mitochondrial n=17 Tax=Amniota RepID=CISY
B4E163	21 kDa	0.291	5	Serine/threonine-protein phosphatase n=4 Tax=Euteleostomi RepID=B4E163
P62140	37 kDa	0.159	5	Serine/threonine-protein phosphatase PP1-beta catalytic subunit n=26 Tax=Coelomata RepID=PP1B
C5MQH7	30 kDa	0.225	4	Programmed cell death 6 interacting protein n=1 Tax=Homo sapiens RepID=C5MQH7
P00368	56 kDa	0.105	4	Glutamate dehydrogenase 1, mitochondrial n=17 Tax=Amniota RepID=DHE3
Q9NVI1	149 kDa	0.0422	4	Cluster of Fanconi anemia group I protein n=8 Tax=Simiiformes RepID=FANCI			Q9NVI1)
Q9NVI1	149 kDa	0.0422	4	Fanconi anemia group I protein n=8 Tax=Simiiformes RepID=FANCI
Q86X55	66 kDa	0.104	4	Histone-arginine methyltransferase CARM1 n=12 Tax=Eutheria RepID=CARM1
B7Z8Z6	107 kDa	0.0419	3	cDNA FLJ53276, moderately similar to DNA replication licensing factor MCM2 n=2 Tax=Homo sapiens RepID=B7Z8Z6
B2ZZ83	282 kDa	0.0149	3	Cluster of Filamin B n=8 Tax=Eutheria RepID=B2ZZ83			B2ZZ83)
B2ZZ83	282 kDa	0.0137	3	Filamin B n=8 Tax=Eutheria RepID=B2ZZ83
O60282	109 kDa	0.0312	5	Cluster of Kinesin heavy chain isoform 5C n=28 Tax=Amniota RepID=KIF5C			O60282)
E7EN95	256 kDa	0.0149	3	Uncharacterized protein n=21 Tax=Eutheria RepID=E7EN95
B4DRW1	52 kDa	0.0823	102	Cluster of cDNA FLJ55805, highly similar to Keratin, type II cytoskeletal 4 n=1 Tax=Homo sapiens RepID=B4DRW1			B4DRW1)
B4DRW1	52 kDa	0.0823	102	cDNA FLJ55805, highly similar to Keratin, type II cytoskeletal 4 n=1 Tax=Homo sapiens RepID=B4DRW1
Q14157	115 kDa	0.0313	6	Cluster of Ubiquitin-associated protein 2-like n=19 Tax=Theria RepID=UBP2L			Q14157)
Q14157	115 kDa	0.0313	6	Ubiquitin-associated protein 2-like n=19 Tax=Theria RepID=UBP2L
Q14566	93 kDa	0.0524	5	DNA replication licensing factor MCM6 n=23 Tax=Theria RepID=MCM6
O75534	89 kDa	0.0652	5	Cluster of Cold shock domain-containing protein E1 n=18 Tax=Amniota RepID=CSDE1			O75534)
O75534	89 kDa	0.0652	5	Cold shock domain-containing protein E1 n=18 Tax=Amniota RepID=CSDE1
Q6ZNL4	66 kDa	0.0799	4	FLJ00279 protein (Fragment) n=2 Tax=Homo sapiens RepID=Q6ZNL4
O75643	245 kDa	0.0239	5	Cluster of U5 small nuclear ribonucleoprotein 200 kDa helicase n=20 Tax=Amniota RepID=U520			O75643)
O75643	245 kDa	0.0239	5	U5 small nuclear ribonucleoprotein 200 kDa helicase n=20 Tax=Amniota RepID=U520
O60343	147 kDa	0.0308	4	TBC1 domain family member 4 n=10 Tax=Eutheria RepID=TBCD4
Q147W7	38 kDa	0.145	6	KRT1B protein n=2 Tax=Homininae RepID=Q147W7
B4E1E0	50 kDa	0.0736	5	Cluster of cDNA FLJ58563, highly similar to CTP synthase 1 (EC 6.3.4.2) n=1 Tax=Homo sapiens RepID=B4E1E0			B4E1E0)
Q16576	48 kDa	0.115	4	Cluster of Histone-binding protein RBBP7 n=30 Tax=Amniota RepID=RBBP7			Q16576)
P35606	102 kDa	0.0896	4	Cluster of Coatomer subunit beta' n=21 Tax=Amniota RepID=COPB2			P35606)
P35606	102 kDa	0.0486	4	Coatomer subunit beta' n=21 Tax=Amniota RepID=COPB2
Q8VEK3	88 kDa	0.0575	3	Heterogeneous nuclear ribonucleoprotein U n=12 Tax=Euarchontoglires RepID=HNRPU
P52292	58 kDa	0.115	3	Importin subunit alpha-2 n=29 Tax=Eutheria RepID=IMA2
B4E1E0	50 kDa	0.0736	5	cDNA FLJ58563, highly similar to CTP synthase 1 (EC 6.3.4.2) n=1 Tax=Homo sapiens RepID=B4E1E0
B4DJ98	51 kDa	0.106	4	cDNA FLJ53558, highly similar to Protein disulfide-isomerase A3 (EC 5.3.4.1) n=1 Tax=Homo sapiens RepID=B4DJ98
P25311	34 kDa	0.148	3	Cluster of Zinc-alpha-2-glycoprotein n=7 Tax=Catarrhini RepID=ZA2G			P25311)
P25311	34 kDa	0.148	3	Zinc-alpha-2-glycoprotein n=7 Tax=Catarrhini RepID=ZA2G
A8MW45	49 kDa	0.0635	8	Uncharacterized protein n=3 Tax=Homo sapiens RepID=A8MW45
P26599	57 kDa	0.096	5	Cluster of Polypyrimidine tract-binding protein 1 n=31 Tax=Eutheria RepID=PTBP1			P26599)
P26599	57 kDa	0.096	5	Polypyrimidine tract-binding protein 1 n=31 Tax=Eutheria RepID=PTBP1
Q16576	48 kDa	0.115	4	Histone-binding protein RBBP7 n=30 Tax=Amniota RepID=RBBP7
Q6NZJ6-2	175 kDa	0.0252	4	Isoform 2 of Eukaryotic translation initiation factor 4 gamma 1 n=4 Tax=Euarchontoglires RepID=Q6NZJ6-2
Q5JR95	22 kDa	0.133	3	40S ribosomal protein S8 n=2 Tax=Homo sapiens RepID=Q5JR95
P39019	16 kDa	0.2	3	40S ribosomal protein S19 n=10 Tax=Eutheria RepID=RS19
A6NCN2	53 kDa	0.13	3	Cluster of Keratin-81-like protein n=4 Tax=Euarchontoglires RepID=KT81L			A6NCN2)
P62191	49 kDa	0.116	3	26S protease regulatory subunit 4 n=59 Tax=Coelomata RepID=PRS4
Q15366	39 kDa	0.205	10	Poly(rC)-binding protein 2 n=23 Tax=Amniota RepID=PCBP2
P29508	45 kDa	0.166	5	Cluster of Serpin B3 n=13 Tax=Hominidae RepID=SPB3			P29508)
P53618	107 kDa	0.0493	5	Cluster of Coatomer subunit beta n=35 Tax=Euteleostomi RepID=COPB			P53618)
P53618	107 kDa	0.0493	5	Coatomer subunit beta n=35 Tax=Euteleostomi RepID=COPB
P54105	26 kDa	0.291	4	Cluster of Methylosome subunit pICln n=5 Tax=Euarchontoglires RepID=ICLN			P54105)
P54105	26 kDa	0.291	4	Methylosome subunit pICln n=5 Tax=Euarchontoglires RepID=ICLN
Q59E92	52 kDa	0.123	4	Putative uncharacterized protein (Fragment) n=2 Tax=Eutheria RepID=Q59E92
Q99733	43 kDa	0.123	4	Nucleosome assembly protein 1-like 4 n=24 Tax=Eutheria RepID=NP1L4
P38606	68 kDa	0.0778	4	V-type proton ATPase catalytic subunit A n=37 Tax=Euteleostomi RepID=VATA
Q13200	100 kDa	0.0609	4	Cluster of 26S proteasome non-ATPase regulatory subunit 2 n=36 Tax=Tetrapoda RepID=PSMD2			Q13200)
Q13200	100 kDa	0.0551	4	26S proteasome non-ATPase regulatory subunit 2 n=36 Tax=Tetrapoda RepID=PSMD2
P28074	28 kDa	0.171	3	Cluster of Proteasome subunit beta type-5 n=15 Tax=Theria RepID=PSB5			P28074)
P28074	28 kDa	0.171	3	Proteasome subunit beta type-5 n=15 Tax=Theria RepID=PSB5
P30566	55 kDa	0.11	3	Cluster of Adenylosuccinate lyase n=28 Tax=Eutheria RepID=PUR8			P30566)
Q15942	61 kDa	0.0804	3	Cluster of Zyxin n=3 Tax=Catarrhini RepID=ZYX			Q15942)
Q15942	61 kDa	0.0804	3	Zyxin n=3 Tax=Catarrhini RepID=ZYX
O43707	105 kDa	0.0902	3	Cluster of Alpha-actinin-4 n=28 Tax=Tetrapoda RepID=ACTN4			O43707)
O14654	134 kDa	0.0485	9	Insulin receptor substrate 4 n=2 Tax=Hominidae RepID=IRS4
Q9Y266	38 kDa	0.172	7	Nuclear migration protein nudC n=4 Tax=Hominidae RepID=NUDC
P54709	32 kDa	0.195	6	Cluster of Sodium/potassium-transporting ATPase subunit beta-3 n=5 Tax=Simiiformes RepID=AT1B3			P54709)
P54709	32 kDa	0.143	6	Sodium/potassium-transporting ATPase subunit beta-3 n=5 Tax=Simiiformes RepID=AT1B3
P29508	45 kDa	0.126	5	Serpin B3 n=13 Tax=Hominidae RepID=SPB3
O60884	46 kDa	0.121	5	DnaJ homolog subfamily A member 2 n=12 Tax=Eutheria RepID=DNJA2
D6RFM5	64 kDa	0.0995	4	Uncharacterized protein n=1 Tax=Homo sapiens RepID=D6RFM5
P30837	57 kDa	0.116	4	Aldehyde dehydrogenase X, mitochondrial n=12 Tax=Eutheria RepID=AL1B1
B4DQW2	82 kDa	0.0792	4	Cluster of NOL1/NOP2/Sun domain family, member 2, isoform CRA			HUMAN (UniRef90	B4DQW2)
B4DQW2	82 kDa	0.0779	4	NOL1/NOP2/Sun domain family, member 2, isoform CRA			HUMAN
B7Z2C5	53 kDa	0.225	4	Cluster of cDNA FLJ50492, highly similar to Cyclin-dependent kinase-like 3 (EC 2.7.11.22) n=1 Tax=Homo sapiens RepID=B7Z2C5			B7Z2C5)
P67775	36 kDa	0.178	4	Serine/threonine-protein phosphatase 2A catalytic subunit alpha isoform n=16 Tax=Bilateria RepID=PP2AA
P16989	40 kDa	0.246	3	Cluster of DNA-binding protein A n=11 Tax=Eutheria RepID=DBPA			P16989)
B4DJW1	76 kDa	0.076	3	cDNA FLJ54329, highly similar to Aconitate hydratase, mitochondrial(EC 4.2.1.3) n=5 Tax=Mammalia RepID=B4DJW1
Q9H3U1	103 kDa	0.0873	3	Cluster of Protein unc-45 homolog A n=18 Tax=Eutheria RepID=UN45A			Q9H3U1)
Q9H3U1	103 kDa	0.0434	3	Protein unc-45 homolog A n=18 Tax=Eutheria RepID=UN45A
E9PCI8	20 kDa	0.139	3	Cluster of Uncharacterized protein n=3 Tax=Homo sapiens RepID=E9PCI8			E9PCI8)
P05091	56 kDa	0.0851	3	Aldehyde dehydrogenase, mitochondrial n=21 Tax=Eukaryota RepID=ALDH2
Q13620	104 kDa	0.0504	3	Cluster of Cullin-4B n=25 Tax=Amniota RepID=CUL4B			Q13620)
Q13620	104 kDa	0.0504	3	Cullin-4B n=25 Tax=Amniota RepID=CUL4B
P35998	49 kDa	0.0991	3	Cluster of 26S protease regulatory subunit 7 n=44 Tax=Eumetazoa RepID=PRS7			P35998)
P35998	49 kDa	0.097	3	26S protease regulatory subunit 7 n=44 Tax=Eumetazoa RepID=PRS7
O95347	136 kDa	0.108	3	Cluster of Structural maintenance of chromosomes protein 2 n=18 Tax=Eutheria RepID=SMC2			O95347)
O95347	136 kDa	0.0401	3	Structural maintenance of chromosomes protein 2 n=18 Tax=Eutheria RepID=SMC2
O60841	139 kDa	0.0804	3	Cluster of Eukaryotic translation initiation factor 5B n=24 Tax=Eutheria RepID=IF2P			O60841)
O60841	139 kDa	0.0418	3	Eukaryotic translation initiation factor 5B n=24 Tax=Eutheria RepID=IF2P
E7EU97	57 kDa	0.0906	3	Uncharacterized protein n=5 Tax=Simiiformes RepID=E7EU97
Q05CW6	95 kDa	0.0759	3	Cluster of PSMD1 protein (Fragment) n=13 Tax=Tetrapoda RepID=Q05CW6			Q05CW6)
Q05CW6	95 kDa	0.0759	3	PSMD1 protein (Fragment) n=13 Tax=Tetrapoda RepID=Q05CW6
Q99460	106 kDa	0.0682	3	26S proteasome non-ATPase regulatory subunit 1 n=22 Tax=Tetrapoda RepID=PSMD1
P05787	54 kDa	0.06	102	Keratin, type II cytoskeletal 8 n=8 Tax=Tetrapoda RepID=K2C8
P62847	15 kDa	0.293	11	Cluster of 40S ribosomal protein S24 n=42 Tax=Euteleostomi RepID=RS24			P62847)
P62847	15 kDa	0.293	11	40S ribosomal protein S24 n=42 Tax=Euteleostomi RepID=RS24
Q9BTI9	25 kDa	0.289	11	NPM1 protein (Fragment) n=14 Tax=Eutheria RepID=Q9BTI9
P61604	11 kDa	0.373	10	Cluster of 10 kDa heat shock protein, mitochondrial n=20 Tax=Eutheria RepID=CH10			P61604)
P61604	11 kDa	0.373	10	10 kDa heat shock protein, mitochondrial n=20 Tax=Eutheria RepID=CH10
B9A041	23 kDa	0.219	7	Uncharacterized protein n=2 Tax=Homo sapiens RepID=B9A041
Q14CN4	56 kDa	0.0509	6	Keratin, type II cytoskeletal 72 n=4 Tax=Simiiformes RepID=K2C72
E5RGV0	18 kDa	0.284	6	Uncharacterized protein n=2 Tax=Homo sapiens RepID=E5RGV0
Q59GS3	39 kDa	0.171	6	Cluster of Proteasome 26S ATPase subunit 5 variant (Fragment) n=2 Tax=Euarchontoglires RepID=Q59GS3			Q59GS3)
Q59GS3	39 kDa	0.171	6	Proteasome 26S ATPase subunit 5 variant (Fragment) n=2 Tax=Euarchontoglires RepID=Q59GS3
Q2VIR3	51 kDa	0.142	6	Cluster of Eukaryotic translation initiation factor 2 subunit 3-like protein n=31 Tax=Euteleostomi RepID=IF2GL			Q2VIR3)
Q2VIR3	51 kDa	0.14	6	Eukaryotic translation initiation factor 2 subunit 3-like protein n=31 Tax=Euteleostomi RepID=IF2GL
Q5T749	64 kDa	0.057	6	Keratinocyte proline-rich protein n=3 Tax=Catarrhini RepID=KPRP
P61586	22 kDa	0.124	6	Cluster of Transforming protein RhoA n=41 Tax=Coelomata RepID=RHOA			P61586)
P07954	55 kDa	0.141	6	Fumarate hydratase, mitochondrial n=18 Tax=Eutheria RepID=FUMH
P20618	26 kDa	0.199	5	Cluster of Proteasome subunit beta type-1 n=17 Tax=Eutheria RepID=PSB1			P20618)
P20618	26 kDa	0.199	5	Proteasome subunit beta type-1 n=17 Tax=Eutheria RepID=PSB1
O95433	38 kDa	0.128	5	Cluster of Activator of 90 kDa heat shock protein ATPase homolog 1 n=17 Tax=Eutheria RepID=AHSA1			O95433)
O95433	38 kDa	0.109	5	Activator of 90 kDa heat shock protein ATPase homolog 1 n=17 Tax=Eutheria RepID=AHSA1
B4DJA6	43 kDa	0.101	5	Aspartate aminotransferase n=2 Tax=Homo sapiens RepID=B4DJA6
P05089	35 kDa	0.158	4	Arginase-1 n=12 Tax=Eutheria RepID=ARGI1
P33316	27 kDa	0.155	4	Deoxyuridine 5'-triphosphate nucleotidohydrolase, mitochondrial n=3 Tax=Homo sapiens RepID=DUT
B4E368	25 kDa	0.265	4	Cluster of cDNA FLJ60058, highly similar to Myosin light chain 1, slow-twitch muscle A isoform n=1 Tax=Homo sapiens RepID=B4E368			B4E368)
B7Z6Z4	27 kDa	0.168	4	cDNA FLJ56329, highly similar to Myosin light polypeptide 6 n=1 Tax=Homo sapiens RepID=B7Z6Z4
P60660	17 kDa	0.265	4	Myosin light polypeptide 6 n=26 Tax=Eutheria RepID=MYL6
Q9UBE0	38 kDa	0.197	4	Cluster of SUMO-activating enzyme subunit 1 n=10 Tax=Eutheria RepID=SAE1			Q9UBE0)
Q9UBE0	38 kDa	0.197	4	SUMO-activating enzyme subunit 1 n=10 Tax=Eutheria RepID=SAE1
Q9Y3I0	55 kDa	0.119	4	Cluster of tRNA-splicing ligase RtcB homolog n=27 Tax=Euteleostomi RepID=RTCB			Q9Y3I0)
Q9Y3I0	55 kDa	0.119	4	tRNA-splicing ligase RtcB homolog n=27 Tax=Euteleostomi RepID=RTCB
Q13867	53 kDa	0.101	3	Cluster of Bleomycin hydrolase n=14 Tax=Eutheria RepID=BLMH			Q13867)
Q13867	53 kDa	0.101	3	Bleomycin hydrolase n=14 Tax=Eutheria RepID=BLMH
Q15019	41 kDa	0.152	3	Cluster of Septin-2 n=24 Tax=Tetrapoda RepID=SEPT2			Q15019)
Q15019	41 kDa	0.141	3	Septin-2 n=24 Tax=Tetrapoda RepID=SEPT2
E9PHA6	103 kDa	0.0543	3	Uncharacterized protein n=6 Tax=Euarchontoglires RepID=E9PHA6
P13804	35 kDa	0.12	3	Electron transfer flavoprotein subunit alpha, mitochondrial n=21 Tax=Eutheria RepID=ETFA
E1C4V5	48 kDa	0.0991	3	Uncharacterized protein n=9 Tax=Coelomata RepID=E1C4V5
O57672	25 kDa	0.197	18	Glyceraldehyde-3-phosphate dehydrogenase (Fragment) n=12 Tax=Amniota RepID=G3P
E7EPK6	32 kDa	0.135	11	Uncharacterized protein n=2 Tax=Homininae RepID=E7EPK6
Q562R1	42 kDa	0.101	10	Beta-actin-like protein 2 n=13 Tax=Theria RepID=ACTBL
Q92688	29 kDa	0.163	10	Acidic leucine-rich nuclear phosphoprotein 32 family member B n=8 Tax=Eutheria RepID=AN32B
E7EMB3	22 kDa	0.276	7	Cluster of Uncharacterized protein n=1 Tax=Homo sapiens RepID=E7EMB3			E7EMB3)
E7EMB3	22 kDa	0.276	7	Uncharacterized protein n=1 Tax=Homo sapiens RepID=E7EMB3
B7Z3K9	48 kDa	0.12	6	Fructose-bisphosphate aldolase n=1 Tax=Homo sapiens RepID=B7Z3K9
P10768	31 kDa	0.206	6	S-formylglutathione hydrolase n=17 Tax=Eutheria RepID=ESTD
Q9NQ39	20 kDa	0.242	5	Cluster of Putative 40S ribosomal protein S10-like n=2 Tax=Homininae RepID=RS10L			Q9NQ39)
P46783	19 kDa	0.242	5	40S ribosomal protein S10 n=22 Tax=Amniota RepID=RS10
D6RIT2	18 kDa	0.28	5	Uncharacterized protein n=6 Tax=Eutheria RepID=D6RIT2
P00441	16 kDa	0.556	5	Cluster of Superoxide dismutase [Cu-Zn] n=47 Tax=Fungi/Metazoa group RepID=SODC			P00441)
P00441	16 kDa	0.455	5	Superoxide dismutase [Cu-Zn] n=47 Tax=Fungi/Metazoa group RepID=SODC
B4DUR9	32 kDa	0.128	5	cDNA FLJ56675, highly similar to Activator of 90 kDa heat shock protein ATPase homolog 1 n=1 Tax=Homo sapiens RepID=B4DUR9
P51149	23 kDa	0.208	5	Ras-related protein Rab-7a n=32 Tax=Euteleostomi RepID=RAB7A
A6NE05	18 kDa	0.222	5	Uncharacterized protein n=2 Tax=Eutheria RepID=A6NE05
Q15691	30 kDa	0.289	4	Cluster of Microtubule-associated protein RP/EB family member 1 n=21 Tax=Eutheria RepID=MARE1			Q15691)
Q15691	30 kDa	0.187	4	Microtubule-associated protein RP/EB family member 1 n=21 Tax=Eutheria RepID=MARE1
Q04837	17 kDa	0.324	4	Cluster of Single-stranded DNA-binding protein, mitochondrial n=7 Tax=Homininae RepID=SSBP			Q04837)
Q04837	17 kDa	0.324	4	Single-stranded DNA-binding protein, mitochondrial n=7 Tax=Homininae RepID=SSBP
Q96P70	116 kDa	0.0442	4	Importin-9 n=12 Tax=Mammalia RepID=IPO9
Q92900	124 kDa	0.0611	4	Cluster of Regulator of nonsense transcripts 1 n=8 Tax=Amniota RepID=RENT1			Q92900)
Q92900	124 kDa	0.039	4	Regulator of nonsense transcripts 1 n=8 Tax=Amniota RepID=RENT1
P61106	24 kDa	0.195	4	Ras-related protein Rab-14 n=12 Tax=Euteleostomi RepID=RAB14
P61026	23 kDa	0.165	3	Ras-related protein Rab-10 n=20 Tax=Gnathostomata RepID=RAB10
P16989	40 kDa	0.159	3	DNA-binding protein A n=11 Tax=Eutheria RepID=DBPA
E9PKZ0	22 kDa	0.229	3	Uncharacterized protein n=11 Tax=Gnathostomata RepID=E9PKZ0
O75944	65 kDa	0.0883	3	Aconitase (Fragment) n=4 Tax=Eutheria RepID=O75944
E7EW01	21 kDa	0.234	3	Uncharacterized protein n=5 Tax=Amniota RepID=E7EW01
E7EU21	60 kDa	0.0938	3	Uncharacterized protein n=2 Tax=Homo sapiens RepID=E7EU21
Q9HAV4	136 kDa	0.0631	3	Cluster of Exportin-5 n=14 Tax=Eutheria RepID=XPO5			Q9HAV4)
Q9HAV4	136 kDa	0.0349	3	Exportin-5 n=14 Tax=Eutheria RepID=XPO5
P30566	55 kDa	0.11	3	Adenylosuccinate lyase n=28 Tax=Eutheria RepID=PUR8
D6RBL5	29 kDa	0.15	3	Uncharacterized protein n=1 Tax=Homo sapiens RepID=D6RBL5
Q16658	55 kDa	0.108	3	Fascin n=14 Tax=Eutheria RepID=FSCN1
O75131	60 kDa	0.095	3	Copine-3 n=16 Tax=Theria RepID=CPNE3
Q58FG1	48 kDa	0.108	18	Putative heat shock protein HSP 90-alpha A4 n=1 Tax=Homo sapiens RepID=HS904
Q6PAV9	39 kDa	0.131	17	MGC68699 protein n=2 Tax=Tetrapoda RepID=Q6PAV9
A6NHL2	50 kDa	0.083	17	Tubulin alpha chain-like 3 n=4 Tax=Simiiformes RepID=TBAL3
Q6QMJ5	11 kDa	0.551	16	Tubulin alpha-1 (Fragment) n=1 Tax=Homo sapiens RepID=Q6QMJ5
P20290	22 kDa	0.233	9	Cluster of Transcription factor BTF3 n=28 Tax=Euteleostomi RepID=BTF3			P20290)
P20290	22 kDa	0.233	9	Transcription factor BTF3 n=28 Tax=Euteleostomi RepID=BTF3
P24534	25 kDa	0.231	7	Cluster of Elongation factor 1-beta n=9 Tax=Amniota RepID=EF1B			P24534)
P24534	25 kDa	0.231	7	Elongation factor 1-beta n=9 Tax=Amniota RepID=EF1B
Q59GW6	42 kDa	0.173	7	Acetyl-CoA acetyltransferase, cytosolic variant (Fragment) n=2 Tax=Homo sapiens RepID=Q59GW6
A6NKB8	68 kDa	0.0949	7	Cluster of Uncharacterized protein n=1 Tax=Homo sapiens RepID=A6NKB8			A6NKB8)
A6NKB8	68 kDa	0.0949	7	Uncharacterized protein n=1 Tax=Homo sapiens RepID=A6NKB8
P62913	20 kDa	0.174	5	60S ribosomal protein L11 n=28 Tax=Amniota RepID=RL11
C9JF79	24 kDa	0.225	5	Malate dehydrogenase n=1 Tax=Homo sapiens RepID=C9JF79
P35900	48 kDa	0.0283	4	Keratin, type I cytoskeletal 20 n=4 Tax=Catarrhini RepID=K1C20
P43686	47 kDa	0.151	4	26S protease regulatory subunit 6B n=33 Tax=Euteleostomi RepID=PRS6B
P07205	45 kDa	0.0935	3	Phosphoglycerate kinase 2 n=13 Tax=Eutheria RepID=PGK2
P62495	49 kDa	0.153	3	Cluster of Eukaryotic peptide chain release factor subunit 1 n=23 Tax=Euteleostomi RepID=ERF1			P62495)
P62495	49 kDa	0.153	3	Eukaryotic peptide chain release factor subunit 1 n=23 Tax=Euteleostomi RepID=ERF1
P51148	23 kDa	0.264	3	Ras-related protein Rab-5C n=5 Tax=Euarchontoglires RepID=RAB5C
P54819	26 kDa	0.259	3	Cluster of Adenylate kinase 2, mitochondrial n=20 Tax=Eutheria RepID=KAD2			P54819)
P54819	26 kDa	0.259	3	Adenylate kinase 2, mitochondrial n=20 Tax=Eutheria RepID=KAD2
P61158	47 kDa	0.151	3	Cluster of Actin-related protein 3 n=33 Tax=Euteleostomi RepID=ARP3			P61158)
P61158	47 kDa	0.151	3	Actin-related protein 3 n=33 Tax=Euteleostomi RepID=ARP3
P62333	44 kDa	0.105	3	26S protease regulatory subunit 10B n=20 Tax=Euteleostomi RepID=PRS10
Q15437	86 kDa	0.0574	3	Cluster of Protein transport protein Sec23B n=34 Tax=Tetrapoda RepID=SC23B			Q15437)
Q15437	86 kDa	0.0574	3	Protein transport protein Sec23B n=34 Tax=Tetrapoda RepID=SC23B
O76003	37 kDa	0.125	3	Glutaredoxin-3 n=13 Tax=Eutheria RepID=GLRX3
O00487	35 kDa	0.19	3	26S proteasome non-ATPase regulatory subunit 14 n=12 Tax=Coelomata RepID=PSDE
Q9BSJ8 (+1)	123 kDa	0.0507	3	Extended synaptotagmin-1 n=10 Tax=Eutheria RepID=ESYT1
E9PMN0	18 kDa	0.13	3	Cluster of Uncharacterized protein n=4 Tax=Homo sapiens RepID=E9PMN0			E9PMN0)
P13489	50 kDa	0.13	3	Ribonuclease inhibitor n=5 Tax=Euarchontoglires RepID=RINI
P11413	59 kDa	0.0951	3	Cluster of Glucose-6-phosphate 1-dehydrogenase n=31 Tax=Mammalia RepID=G6PD			P11413)
P11413	59 kDa	0.0951	3	Glucose-6-phosphate 1-dehydrogenase n=31 Tax=Mammalia RepID=G6PD
E9PBE7	25 kDa	0.149	3	Cluster of Uncharacterized protein n=2 Tax=Homo sapiens RepID=E9PBE7			E9PBE7)
P67870	25 kDa	0.149	3	Casein kinase II subunit beta n=20 Tax=Euteleostomi RepID=CSK2B
Q9Y5B9	120 kDa	0.0392	2	Cluster of FACT complex subunit SPT16 n=16 Tax=Mammalia RepID=SP16H			Q9Y5B9)
Q9Y5B9	120 kDa	0.0392	2	FACT complex subunit SPT16 n=16 Tax=Mammalia RepID=SP16H
Q15393	136 kDa	0.0205	4	Cluster of Splicing factor 3B subunit 3 n=23 Tax=Euteleostomi RepID=SF3B3			Q15393)
Q15393	136 kDa	0.0205	4	Splicing factor 3B subunit 3 n=23 Tax=Euteleostomi RepID=SF3B3
P97310	102 kDa	0.0354	2	DNA replication licensing factor MCM2 n=14 Tax=Mammalia RepID=MCM2
E7ESS9	45 kDa	0.0808	6	Uncharacterized protein n=2 Tax=Homo sapiens RepID=E7ESS9
P46940	189 kDa	0.0217	4	Ras GTPase-activating-like protein IQGAP1 n=24 Tax=Theria RepID=IQGA1
P33176	110 kDa	0.0312	3	Kinesin-1 heavy chain n=23 Tax=Amniota RepID=KINH
P42166	75 kDa	0.0873	4	Cluster of Lamina-associated polypeptide 2, isoform alpha n=5 Tax=Simiiformes RepID=LAP2A			P42166)
C1PHA2	168 kDa	0.0202	3	Tyrosine-protein kinase receptor n=1 Tax=Homo sapiens RepID=C1PHA2
Q08188	77 kDa	0.0784	2	Cluster of Protein-glutamine gamma-glutamyltransferase E n=7 Tax=Simiiformes RepID=TGM3			Q08188)
Q08188	77 kDa	0.0491	2	Protein-glutamine gamma-glutamyltransferase E n=7 Tax=Simiiformes RepID=TGM3
B3KXA2	110 kDa	0.0368	2	Cluster of cDNA FLJ45031 fis, clone BRAWH3018548, highly similar to Vinculin n=1 Tax=Homo sapiens RepID=B3KXA2			B3KXA2)
P18206	124 kDa	0.0326	2	Vinculin n=15 Tax=Amniota RepID=VINC
B3KXA2	110 kDa	0.0368	2	cDNA FLJ45031 fis, clone BRAWH3018548, highly similar to Vinculin n=1 Tax=Homo sapiens RepID=B3KXA2
D3YTJ7	22 kDa	0.121	10	Cluster of Uncharacterized protein n=3 Tax=Euteleostomi RepID=D3YTJ7			D3YTJ7)
Q9Y265	50 kDa	0.0614	4	Cluster of RuvB-like 1 n=24 Tax=Tetrapoda RepID=RUVB1			Q9Y265)
Q9Y265	50 kDa	0.0614	4	RuvB-like 1 n=24 Tax=Tetrapoda RepID=RUVB1
P60891	35 kDa	0.0943	10	Ribose-phosphate pyrophosphokinase 1 n=40 Tax=Euteleostomi RepID=PRPS1
P42166	75 kDa	0.0476	4	Lamina-associated polypeptide 2, isoform alpha n=5 Tax=Simiiformes RepID=LAP2A
P42167	51 kDa	0.0727	4	Lamina-associated polypeptide 2, isoforms beta/gamma n=10 Tax=Eutheria RepID=LAP2B
Q16543	44 kDa	0.111	3	Hsp90 co-chaperone Cdc37 n=14 Tax=Eutheria RepID=CDC37
Q812D4	104 kDa	0.0214	3	Lingerer protein-2b n=16 Tax=Eutheria RepID=Q812D4
Q14152	167 kDa	0.0562	2	Cluster of Eukaryotic translation initiation factor 3 subunit A n=10 Tax=Eutheria RepID=EIF3A			Q14152)
Q14152	167 kDa	0.026	2	Eukaryotic translation initiation factor 3 subunit A n=10 Tax=Eutheria RepID=EIF3A
E7EM71	138 kDa	0.0198	2	Cluster of Uncharacterized protein n=6 Tax=Eutheria RepID=E7EM71			E7EM71)
P27824	68 kDa	0.167	11	Cluster of Calnexin n=17 Tax=Eutheria RepID=CALX			P27824)
P27824	68 kDa	0.0524	11	Calnexin n=17 Tax=Eutheria RepID=CALX
Q9D7G0	35 kDa	0.0943	10	Ribose-phosphate pyrophosphokinase 1 n=14 Tax=Coelomata RepID=PRPS1
B8ZZ37 (+1)	34 kDa	0.104	5	Uncharacterized protein n=3 Tax=Eutheria RepID=B8ZZ37
P26038	68 kDa	0.0485	4	Moesin n=17 Tax=Amniota RepID=MOES
P55884	92 kDa	0.0294	2	Cluster of Eukaryotic translation initiation factor 3 subunit B n=9 Tax=Euarchontoglires RepID=EIF3B			P55884)
P55884	92 kDa	0.0246	2	Eukaryotic translation initiation factor 3 subunit B n=9 Tax=Euarchontoglires RepID=EIF3B
Q7Z5T5	97 kDa	0.0443	2	EIF3A protein (Fragment) n=7 Tax=Eutheria RepID=Q7Z5T5
P29966	32 kDa	0.114	2	Myristoylated alanine-rich C-kinase substrate n=9 Tax=Eutheria RepID=MARCS
P54136	75 kDa	0.0348	2	Cluster of Arginyl-tRNA synthetase, cytoplasmic n=17 Tax=Eutheria RepID=SYRC			P54136)
P54136	75 kDa	0.0348	2	Arginyl-tRNA synthetase, cytoplasmic n=17 Tax=Eutheria RepID=SYRC
E7EM71	138 kDa	0.0194	2	Uncharacterized protein n=6 Tax=Eutheria RepID=E7EM71
Q6KB66	51 kDa	0.0531	99	Keratin, type II cytoskeletal 80 n=9 Tax=Simiiformes RepID=K2C80
P62249	16 kDa	0.0959	5	40S ribosomal protein S16 n=46 Tax=Euteleostomi RepID=RS16
E0CY23	64 kDa	0.063	4	Uncharacterized protein n=2 Tax=Euarchontoglires RepID=E0CY23
P78347	112 kDa	0.0331	4	Cluster of General transcription factor II-I n=13 Tax=Theria RepID=GTF2I			P78347)
P78347	112 kDa	0.0331	4	General transcription factor II-I n=13 Tax=Theria RepID=GTF2I
E7EQZ9	60 kDa	0.0608	2	Cluster of Uncharacterized protein n=4 Tax=Simiiformes RepID=E7EQZ9			E7EQZ9)
E7EQZ9 (+1)	60 kDa	0.043	2	Uncharacterized protein n=4 Tax=Simiiformes RepID=E7EQZ9
Q9BXJ9	101 kDa	0.0863	2	Cluster of N-alpha-acetyltransferase 15, NatA auxiliary subunit n=30 Tax=Amniota RepID=NAA15			Q9BXJ9)
Q9BXJ9	101 kDa	0.0612	2	N-alpha-acetyltransferase 15, NatA auxiliary subunit n=30 Tax=Amniota RepID=NAA15
P19367	102 kDa	0.103	2	Cluster of Hexokinase-1 n=20 Tax=Eutheria RepID=HXK1			P19367)
P19367	102 kDa	0.0327	2	Hexokinase-1 n=20 Tax=Eutheria RepID=HXK1
Q01581	57 kDa	0.0808	2	Cluster of Hydroxymethylglutaryl-CoA synthase, cytoplasmic n=29 Tax=Tetrapoda RepID=HMCS1			Q01581)
Q01581	57 kDa	0.0808	2	Hydroxymethylglutaryl-CoA synthase, cytoplasmic n=29 Tax=Tetrapoda RepID=HMCS1
P46060	64 kDa	0.0801	2	Cluster of Ran GTPase-activating protein 1 n=9 Tax=Eutheria RepID=RAGP1			P46060)
P46060	64 kDa	0.0801	2	Ran GTPase-activating protein 1 n=9 Tax=Eutheria RepID=RAGP1
P16402	22 kDa	0.061	5	Cluster of Histone H1.3 n=5 Tax=Simiiformes RepID=H13			P16402)
P16402	22 kDa	0.0588	5	Histone H1.3 n=5 Tax=Simiiformes RepID=H13
P16403	21 kDa	0.061	5	Histone H1.2 n=12 Tax=Eutheria RepID=H12
P10412	22 kDa	0.0594	5	Histone H1.4 n=18 Tax=Eutheria RepID=H14
Q6PJT4	39 kDa	0.0851	4	MSN protein (Fragment) n=4 Tax=Tetrapoda RepID=Q6PJT4
E7ER43	16 kDa	0.224	3	Uncharacterized protein n=5 Tax=Amniota RepID=E7ER43
Q06203	57 kDa	0.0503	3	Amidophosphoribosyltransferase n=14 Tax=Eutheria RepID=PUR1
Q9NQ29	44 kDa	0.0485	3	Putative RNA-binding protein Luc7-like 1 n=16 Tax=Eutheria RepID=LUC7L
B4DJP0	12 kDa	0.402	2	cDNA FLJ60601, highly similar to Methylosome protein 50 n=1 Tax=Homo sapiens RepID=B4DJP0
Q8VEI1	43 kDa	0.0951	2	Cct6a protein n=3 Tax=Eutheria RepID=Q8VEI1
Q8N9M2	60 kDa	0.0674	2	Cluster of cDNA FLJ36887 fis, clone BNGH42005504, highly similar to 26S PROTEASOME REGULATORY SUBUNIT S3 n=2 Tax=Simiiformes RepID=Q8N9M2			Q8N9M2)
Q8N9M2	60 kDa	0.0461	2	cDNA FLJ36887 fis, clone BNGH42005504, highly similar to 26S PROTEASOME REGULATORY SUBUNIT S3 n=2 Tax=Simiiformes RepID=Q8N9M2
B3KNN7	57 kDa	0.0482	2	cDNA FLJ30049 fis, clone ADRGL1000033, highly similar to 26S proteasome non-ATPase regulatory subunit 3 n=4 Tax=Eutheria RepID=B3KNN7
Q9NZI8	63 kDa	0.0503	2	Insulin-like growth factor 2 mRNA-binding protein 1 n=14 Tax=Amniota RepID=IF2B1
P30520	50 kDa	0.0636	2	Adenylosuccinate synthetase isozyme 2 n=14 Tax=Amniota RepID=PURA2
B4DI38	49 kDa	0.0796	2	Adenylyl cyclase-associated protein n=11 Tax=Eutheria RepID=B4DI38
Q9NTJ3	147 kDa	0.0719	2	Cluster of Structural maintenance of chromosomes protein 4 n=21 Tax=Eutheria RepID=SMC4			Q9NTJ3)
Q9NTJ3	147 kDa	0.0171	2	Structural maintenance of chromosomes protein 4 n=21 Tax=Eutheria RepID=SMC4
Q92764	50 kDa	0.0508	2	Cluster of Keratin, type I cuticular Ha5 n=7 Tax=Euarchontoglires RepID=KRT35			Q92764)
A5D794	157 kDa	0.0585	2	Cluster of GTPase-activating protein and VPS9 domain-containing protein 1 n=3 Tax=Eutheria RepID=GAPD1			A5D794)
Q7Z3Y8	50 kDa	0.0392	8	Keratin, type I cytoskeletal 27 n=9 Tax=Eutheria RepID=K1C27
Q6IPH7	24 kDa	0.194	6	Cluster of RPL14 protein n=3 Tax=Homininae RepID=Q6IPH7			Q6IPH7)
Q6IPH7	24 kDa	0.109	6	RPL14 protein n=3 Tax=Homininae RepID=Q6IPH7
P25789	29 kDa	0.134	6	Proteasome subunit alpha type-4 n=45 Tax=Euteleostomi RepID=PSA4
Q32P51	34 kDa	0.138	4	Cluster of Heterogeneous nuclear ribonucleoprotein A1-like 2 n=35 Tax=Eutheria RepID=RA1L2			Q32P51)
Q32P51	34 kDa	0.103	4	Heterogeneous nuclear ribonucleoprotein A1-like 2 n=35 Tax=Eutheria RepID=RA1L2
P62424	30 kDa	0.141	3	Cluster of 60S ribosomal protein L7a n=35 Tax=Eutheria RepID=RL7A			P62424)
P62424	30 kDa	0.102	3	60S ribosomal protein L7a n=35 Tax=Eutheria RepID=RL7A
Q5T8U3	22 kDa	0.141	3	Ribosomal protein L7a (Fragment) n=9 Tax=Amniota RepID=Q5T8U3
P26373	24 kDa	0.146	3	Cluster of 60S ribosomal protein L13 n=20 Tax=Tetrapoda RepID=RL13			P26373)
P26373	24 kDa	0.114	3	60S ribosomal protein L13 n=20 Tax=Tetrapoda RepID=RL13
Q8R429	109 kDa	0.0362	3	Sarcoplasmic/endoplasmic reticulum calcium ATPase 1 n=26 Tax=Eutheria RepID=AT2A1
B4DQG5	39 kDa	0.0698	3	cDNA FLJ54122, highly similar to Cytosol aminopeptidase (EC 3.4.11.1) n=1 Tax=Homo sapiens RepID=B4DQG5
Q9BQ52	92 kDa	0.0605	3	Cluster of Zinc phosphodiesterase ELAC protein 2 n=10 Tax=Simiiformes RepID=RNZ2			Q9BQ52)
Q9BQ52	92 kDa	0.0605	3	Zinc phosphodiesterase ELAC protein 2 n=10 Tax=Simiiformes RepID=RNZ2
Q9NZT1	16 kDa	0.164	2	Calmodulin-like protein 5 n=5 Tax=Hominidae RepID=CALL5
Q7KZ24	35 kDa	0.102	2	Nuclease sensitive element binding protein-1 n=2 Tax=Homo sapiens RepID=Q7KZ24
O14737	14 kDa	0.192	2	Programmed cell death protein 5 n=11 Tax=Theria RepID=PDCD5
P31944	28 kDa	0.095	2	Caspase-14 n=5 Tax=Simiiformes RepID=CASPE
B3KT18	56 kDa	0.0485	2	cDNA FLJ37463 fis, clone BRAWH2011400, highly similar to Glutamate dehydrogenase 1, mitochondrial (EC 1.4.1.3) n=2 Tax=Homininae RepID=B3KT18
B4DRA0	56 kDa	0.0677	2	Cluster of cDNA FLJ58459, highly similar to RNA-binding region-containing protein 2 n=2 Tax=Simiiformes RepID=B4DRA0			B4DRA0)
B4DRA0	56 kDa	0.0677	2	cDNA FLJ58459, highly similar to RNA-binding region-containing protein 2 n=2 Tax=Simiiformes RepID=B4DRA0
Q14498	59 kDa	0.0642	2	RNA-binding protein 39 n=30 Tax=Amniota RepID=RBM39
Q9BUS0	62 kDa	0.062	2	ZYX protein (Fragment) n=1 Tax=Homo sapiens RepID=Q9BUS0
P78386	56 kDa	0.0394	2	Keratin, type II cuticular Hb5 n=11 Tax=Eutheria RepID=KRT85
E9PC59	53 kDa	0.0537	2	Uncharacterized protein n=5 Tax=Eutheria RepID=E9PC59
Q14683	143 kDa	0.0799	2	Cluster of Structural maintenance of chromosomes protein 1A n=22 Tax=Euteleostomi RepID=SMC1A			Q14683)
Q14683	143 kDa	0.0187	2	Structural maintenance of chromosomes protein 1A n=22 Tax=Euteleostomi RepID=SMC1A
P26640	140 kDa	0.0309	2	Cluster of Valyl-tRNA synthetase n=24 Tax=Eutheria RepID=SYVC			P26640)
P26640	140 kDa	0.0309	2	Valyl-tRNA synthetase n=24 Tax=Eutheria RepID=SYVC
O43707	105 kDa	0.0263	2	Alpha-actinin-4 n=28 Tax=Tetrapoda RepID=ACTN4
O95373	120 kDa	0.0318	2	Cluster of Importin-7 n=16 Tax=Tetrapoda RepID=IPO7			O95373)
O95373	120 kDa	0.0318	2	Importin-7 n=16 Tax=Tetrapoda RepID=IPO7
Q58FF6	58 kDa	0.0317	16	Putative heat shock protein HSP 90-beta 4 n=2 Tax=Homininae RepID=H90B4
P08708	16 kDa	0.237	11	Cluster of 40S ribosomal protein S17 n=61 Tax=Euteleostomi RepID=RS17			P08708)
P08708	16 kDa	0.237	11	40S ribosomal protein S17 n=61 Tax=Euteleostomi RepID=RS17
P05387	12 kDa	0.27	8	60S acidic ribosomal protein P2 n=9 Tax=Eutheria RepID=RLA2
P61160	45 kDa	0.0761	8	Cluster of Actin-related protein 2 n=30 Tax=Euteleostomi RepID=ARP2			P61160)
P61160	45 kDa	0.0761	8	Actin-related protein 2 n=30 Tax=Euteleostomi RepID=ARP2
B4E0B5	27 kDa	0.154	6	Cluster of cDNA FLJ51586, moderately similar to Heterogeneous nuclear ribonucleoprotein A1 n=2 Tax=Simiiformes RepID=B4E0B5			B4E0B5)
B4E0B5	27 kDa	0.126	6	cDNA FLJ51586, moderately similar to Heterogeneous nuclear ribonucleoprotein A1 n=2 Tax=Simiiformes RepID=B4E0B5
B4DFK9	44 kDa	0.0668	5	cDNA FLJ57964, highly similar to Heterogeneous nuclear ribonucleoprotein H' n=1 Tax=Homo sapiens RepID=B4DFK9
P61586	22 kDa	0.124	5	Transforming protein RhoA n=41 Tax=Coelomata RepID=RHOA
P14868	57 kDa	0.0539	4	Aspartyl-tRNA synthetase, cytoplasmic n=8 Tax=Amniota RepID=SYDC
Q04917	28 kDa	0.102	3	14-3-3 protein eta n=17 Tax=Tetrapoda RepID=1433F
P62266	16 kDa	0.28	3	40S ribosomal protein S23 n=65 Tax=Metazoa RepID=RS23
E9Q1S3	83 kDa	0.0533	3	Cluster of Uncharacterized protein n=3 Tax=Euarchontoglires RepID=E9Q1S3			E9Q1S3)
P19105	20 kDa	0.222	3	Myosin regulatory light chain 12A n=104 Tax=Coelomata RepID=ML12A
B4DG47	54 kDa	0.0279	3	Cluster of cDNA FLJ56967, highly similar to Adapter-relatedprotein complex 1 beta-1 subunit n=2 Tax=Homo sapiens RepID=B4DG47			B4DG47)
Q93008	292 kDa	0.014	3	Cluster of Probable ubiquitin carboxyl-terminal hydrolase FAF-X n=30 Tax=Euteleostomi RepID=USP9X			Q93008)
E7EMT2	24 kDa	0.0971	2	Uncharacterized protein n=14 Tax=Eutheria RepID=E7EMT2
P35749	227 kDa	0.0167	2	Myosin-11 n=30 Tax=Eutheria RepID=MYH11
P30086	21 kDa	0.214	2	Phosphatidylethanolamine-binding protein 1 n=16 Tax=Eutheria RepID=PEBP1
B4DT72	41 kDa	0.0674	2	cDNA FLJ54148, highly similar to 26S proteasome non-ATPase regulatory subunit 3 n=1 Tax=Homo sapiens RepID=B4DT72
P50502	41 kDa	0.112	2	Cluster of Hsc70-interacting protein n=24 Tax=Eukaryota RepID=F10A1			P50502)
P50502	41 kDa	0.0732	2	Hsc70-interacting protein n=24 Tax=Eukaryota RepID=F10A1
Q7Z406	228 kDa	0.0302	2	Cluster of Myosin-14 n=14 Tax=Eutheria RepID=MYH14			Q7Z406)
Q7Z406	228 kDa	0.0175	2	Myosin-14 n=14 Tax=Eutheria RepID=MYH14
Q811C4	51 kDa	0.0694	2	Cluster of Dihydrolipoyl dehydrogenase, mitochondrial (Fragment) n=14 Tax=Eutheria RepID=DLDH			Q811C4)
P09622	54 kDa	0.0629	2	Dihydrolipoyl dehydrogenase, mitochondrial n=22 Tax=Theria RepID=DLDH
Q14444	78 kDa	0.0522	2	Cluster of Caprin-1 n=16 Tax=Eutheria RepID=CAPR1			Q14444)
Q14444	78 kDa	0.0522	2	Caprin-1 n=16 Tax=Eutheria RepID=CAPR1
P48739	32 kDa	0.162	2	Phosphatidylinositol transfer protein beta isoform n=23 Tax=Amniota RepID=PIPNB
O95202	83 kDa	0.0474	2	LETM1 and EF-hand domain-containing protein 1, mitochondrial n=3 Tax=Simiiformes RepID=LETM1
Q15323	47 kDa	0.0481	2	Keratin, type I cuticular Ha1 n=13 Tax=Simiiformes RepID=K1H1
B4DN49	97 kDa	0.0416	2	cDNA FLJ50998, highly similar to DNA mismatch repair protein Msh2 n=1 Tax=Homo sapiens RepID=B4DN49
Q92499	82 kDa	0.0523	2	Cluster of ATP-dependent RNA helicase DDX1 n=32 Tax=Amniota RepID=DDX1			Q92499)
Q92499	82 kDa	0.0432	2	ATP-dependent RNA helicase DDX1 n=32 Tax=Amniota RepID=DDX1
P00491	32 kDa	0.114	2	Cluster of Purine nucleoside phosphorylase n=13 Tax=Simiiformes RepID=PNPH			P00491)
P00491	32 kDa	0.114	2	Purine nucleoside phosphorylase n=13 Tax=Simiiformes RepID=PNPH
A5D794	157 kDa	0.0184	2	GTPase-activating protein and VPS9 domain-containing protein 1 n=3 Tax=Eutheria RepID=GAPD1
Q5VSR7	85 kDa	0.146	2	Cluster of Phosphofructokinase, platelet n=5 Tax=Catarrhini RepID=Q5VSR7			Q5VSR7)
Q5VSR7	85 kDa	0.0451	2	Phosphofructokinase, platelet n=5 Tax=Catarrhini RepID=Q5VSR7
Q01813	86 kDa	0.0446	2	6-phosphofructokinase type C n=4 Tax=Euarchontoglires RepID=K6PP
P62851	14 kDa	0.152	2	40S ribosomal protein S25 n=16 Tax=Euteleostomi RepID=RS25
Q9BS14	35 kDa	0.141	10	GANAB protein (Fragment) n=1 Tax=Homo sapiens RepID=Q9BS14
P06702	13 kDa	0.246	9	Protein S100-A9 n=6 Tax=Hominidae RepID=S10A9
B4E102	16 kDa	0.205	9	cDNA FLJ57766, moderately similar to Eukaryotic initiation factor 4A-I (EC 3.6.1.-) n=1 Tax=Homo sapiens RepID=B4E102
Q7Z3Z0	49 kDa	0.04	8	Keratin, type I cytoskeletal 25 n=11 Tax=Eutheria RepID=K1C25
P13693	20 kDa	0.157	8	Cluster of Translationally-controlled tumor protein n=42 Tax=Amniota RepID=TCTP			P13693)
P13693	20 kDa	0.157	8	Translationally-controlled tumor protein n=42 Tax=Amniota RepID=TCTP
P10599	12 kDa	0.381	7	Cluster of Thioredoxin n=14 Tax=Eutheria RepID=THIO			P10599)
P10599	12 kDa	0.381	7	Thioredoxin n=14 Tax=Eutheria RepID=THIO
P28066	26 kDa	0.133	7	Cluster of Proteasome subunit alpha type-5 n=29 Tax=Euteleostomi RepID=PSA5			P28066)
P28066	26 kDa	0.133	7	Proteasome subunit alpha type-5 n=29 Tax=Euteleostomi RepID=PSA5
B4DP35	23 kDa	0.154	6	cDNA FLJ51587, highly similar to Heterogeneous nuclear ribonucleoprotein A1 n=2 Tax=Eutheria RepID=B4DP35
Q14651	70 kDa	0.0413	6	Plastin-1 n=13 Tax=Eutheria RepID=PLSI
Q5HY50	27 kDa	0.165	6	Cluster of Ribosomal protein L10 (Fragment) n=1 Tax=Homo sapiens RepID=Q5HY50			Q5HY50)
Q5HY50	27 kDa	0.165	6	Ribosomal protein L10 (Fragment) n=1 Tax=Homo sapiens RepID=Q5HY50
P50402	29 kDa	0.0551	5	Emerin n=4 Tax=Catarrhini RepID=EMD
P30154	66 kDa	0.0582	5	Serine/threonine-protein phosphatase 2A 65 kDa regulatory subunit A beta isoform n=22 Tax=Theria RepID=2AAB
A7E2S3	15 kDa	0.256	4	RPS3 protein (Fragment) n=8 Tax=Coelomata RepID=A7E2S3
B8YE00	45 kDa	0.0695	4	DEAD (Asp-Glu-Ala-Asp) box polypeptide 3 Y-linked (Fragment) n=2 Tax=Catarrhini RepID=B8YE00
D0PQI2 (+1)	60 kDa	0.0507	4	Enabled-like protein variant hMenaDv6 n=2 Tax=Amniota RepID=D0PQI2
Q5QNY9	31 kDa	0.141	3	WD repeat domain 77 (Fragment) n=2 Tax=Homo sapiens RepID=Q5QNY9
E9PD14	17 kDa	0.15	3	Uncharacterized protein n=3 Tax=Homo sapiens RepID=E9PD14
B4DW28 (+1)	16 kDa	0.106	3	cDNA FLJ58953, highly similar to 40S ribosomal protein S20 n=2 Tax=Homininae RepID=B4DW28
P26583	24 kDa	0.115	3	High mobility group protein B2 n=31 Tax=Mammalia RepID=HMGB2
B4DJL0	31 kDa	0.141	3	cDNA FLJ60278, highly similar to Dolichyl-diphosphooligosaccharide--proteinglycosyltransferase 63 kDa subunit (EC 2.4.1.119) n=1 Tax=Homo sapiens RepID=B4DJL0
B4DLX3	19 kDa	0.146	3	60S ribosomal protein L13 n=2 Tax=Homo sapiens RepID=B4DLX3
Q9UHV9	17 kDa	0.169	3	Prefoldin subunit 2 n=13 Tax=Theria RepID=PFD2
P47914	18 kDa	0.145	3	Cluster of 60S ribosomal protein L29 n=49 Tax=Simiiformes RepID=RL29			P47914)
P47914	18 kDa	0.145	3	60S ribosomal protein L29 n=49 Tax=Simiiformes RepID=RL29
Q15293	39 kDa	0.173	3	Cluster of Reticulocalbin-1 n=7 Tax=Eutheria RepID=RCN1			Q15293)
Q15293	39 kDa	0.13	3	Reticulocalbin-1 n=7 Tax=Eutheria RepID=RCN1
Q93008	292 kDa	0.014	3	Probable ubiquitin carboxyl-terminal hydrolase FAF-X n=30 Tax=Euteleostomi RepID=USP9X
P52209	53 kDa	0.092	3	Cluster of 6-phosphogluconate dehydrogenase, decarboxylating n=15 Tax=Eutheria RepID=6PGD			P52209)
P52209	53 kDa	0.0683	3	6-phosphogluconate dehydrogenase, decarboxylating n=15 Tax=Eutheria RepID=6PGD
B3KNJ4	33 kDa	0.161	3	SUMO-1 activating enzyme subunit 1, isoform CRA			HUMAN
B3KMQ2	33 kDa	0.161	3	cDNA FLJ11916 fis, clone HEMBB1000217, highly similar to Ubiquitin-like 1-activating enzyme E1A n=2 Tax=Homo sapiens RepID=B3KMQ2
P49419	58 kDa	0.0779	3	Cluster of Alpha-aminoadipic semialdehyde dehydrogenase n=15 Tax=Theria RepID=AL7A1			P49419)
P49419	58 kDa	0.0779	3	Alpha-aminoadipic semialdehyde dehydrogenase n=15 Tax=Theria RepID=AL7A1
B4DLN1	48 kDa	0.191	3	Cluster of cDNA FLJ60124, highly similar to Mitochondrial dicarboxylate carrier n=2 Tax=Hominidae RepID=B4DLN1			B4DLN1)
B4DLN1	48 kDa	0.104	3	cDNA FLJ60124, highly similar to Mitochondrial dicarboxylate carrier n=2 Tax=Hominidae RepID=B4DLN1
B3KSI7	62 kDa	0.0562	3	cDNA FLJ36374 fis, clone THYMU2008185, highly similar to Xaa-Pro aminopeptidase 1 (EC 3.4.11.9) n=3 Tax=Eutheria RepID=B3KSI7
Q13344	53 kDa	0.0932	3	Cluster of Fus-like protein (Fragment) n=6 Tax=Simiiformes RepID=Q13344			Q13344)
Q13344	53 kDa	0.0928	3	Fus-like protein (Fragment) n=6 Tax=Simiiformes RepID=Q13344
P35637	53 kDa	0.0932	3	RNA-binding protein FUS n=21 Tax=Mammalia RepID=FUS
Q8TAT6	68 kDa	0.0493	3	Nuclear protein localization protein 4 homolog n=17 Tax=Amniota RepID=NPL4
D6RE83	23 kDa	0.101	3	Cluster of Uncharacterized protein n=4 Tax=Eutheria RepID=D6RE83			D6RE83)
D6RE83	23 kDa	0.101	3	Uncharacterized protein n=4 Tax=Eutheria RepID=D6RE83
A8MVZ9	36 kDa	0.0774	2	Fructose-bisphosphate aldolase n=1 Tax=Homo sapiens RepID=A8MVZ9
E9PK82	14 kDa	0.141	2	Uncharacterized protein n=3 Tax=Eutheria RepID=E9PK82
B4DT69	49 kDa	0.0694	2	Dihydrolipoyl dehydrogenase n=4 Tax=Simiiformes RepID=B4DT69
Q8IZP2	27 kDa	0.112	2	Putative protein FAM10A4 n=1 Tax=Homo sapiens RepID=ST134
P20930	435 kDa	0.019	2	Cluster of Filaggrin n=2 Tax=Homo sapiens RepID=FILA			P20930)
P20930	435 kDa	0.00566	2	Filaggrin n=2 Tax=Homo sapiens RepID=FILA
Q05331	134 kDa	0.0189	2	Profilaggrin (Fragment) n=1 Tax=Homo sapiens RepID=Q05331
E9PCH9	81 kDa	0.0361	2	Uncharacterized protein n=2 Tax=Homo sapiens RepID=E9PCH9
P39656	51 kDa	0.0658	2	Dolichyl-diphosphooligosaccharide--protein glycosyltransferase 48 kDa subunit n=19 Tax=Eutheria RepID=OST48
A6NCN2	53 kDa	0.0535	2	Keratin-81-like protein n=4 Tax=Euarchontoglires RepID=KT81L
B1AR63	33 kDa	0.103	2	Hexokinase 1 (Fragment) n=1 Tax=Homo sapiens RepID=B1AR63
Q59ES1	24 kDa	0.146	2	Leukotriene A4 hydrolase variant (Fragment) n=1 Tax=Homo sapiens RepID=Q59ES1
P47929	15 kDa	0.191	2	Galectin-7 n=6 Tax=Simiiformes RepID=LEG7
Q13085	266 kDa	0.0145	2	Cluster of Acetyl-CoA carboxylase 1 n=23 Tax=Amniota RepID=ACACA			Q13085)
Q13085	266 kDa	0.0145	2	Acetyl-CoA carboxylase 1 n=23 Tax=Amniota RepID=ACACA
Q92973	102 kDa	0.0294	2	Cluster of Transportin-1 n=30 Tax=Euteleostomi RepID=TNPO1			Q92973)
Q92973	102 kDa	0.029	2	Transportin-1 n=30 Tax=Euteleostomi RepID=TNPO1
Q2TAY7	58 kDa	0.0585	2	WD40 repeat-containing protein SMU1 n=26 Tax=Euteleostomi RepID=SMU1
Q92616	293 kDa	0.0131	2	Translational activator GCN1 n=23 Tax=Eutheria RepID=GCN1L
Q5H934	34 kDa	0.0799	2	Structural maintenance of chromosomes 1A (Fragment) n=2 Tax=Homo sapiens RepID=Q5H934
Q6P2Q9	274 kDa	0.0137	2	Cluster of Pre-mRNA-processing-splicing factor 8 n=43 Tax=Eumetazoa RepID=PRP8			Q6P2Q9)
Q6P2Q9	274 kDa	0.0137	2	Pre-mRNA-processing-splicing factor 8 n=43 Tax=Eumetazoa RepID=PRP8
O76013	52 kDa	0.0428	2	Keratin, type I cuticular Ha6 n=5 Tax=Simiiformes RepID=KRT36
O00151	36 kDa	0.191	2	PDZ and LIM domain protein 1 n=11 Tax=Eutheria RepID=PDLI1
D3DWY7	27 kDa	0.0987	2	von Hippel-Lindau binding protein 1, isoform CRA			HUMAN
P63208 (+1)	19 kDa	0.215	2	S-phase kinase-associated protein 1 n=38 Tax=Eumetazoa RepID=SKP1
P62857	8 kDa	0.304	10	40S ribosomal protein S28 n=33 Tax=Bilateria RepID=RS28
O00264	22 kDa	0.236	9	Membrane-associated progesterone receptor component 1 n=17 Tax=Eukaryota RepID=PGRC1
P62841	17 kDa	0.317	8	40S ribosomal protein S15 n=24 Tax=Euteleostomi RepID=RS15
Q9BZK3	23 kDa	0.0704	7	Putative nascent polypeptide-associated complex subunit alpha-like protein n=2 Tax=Homo sapiens RepID=NACP1
Q9P287	36 kDa	0.198	6	Cluster of BRCA2 and CDKN1A-interacting protein n=2 Tax=Catarrhini RepID=BCCIP			Q9P287)
B4E318	30 kDa	0.198	6	cDNA FLJ54246, highly similar to Homo sapiens BRCA2 and CDKN1A interacting protein (BCCIP), transcript variant C, mRNA n=1 Tax=Homo sapiens RepID=B4E318
P35520	61 kDa	0.0744	5	Cystathionine beta-synthase n=11 Tax=Simiiformes RepID=CBS
P41227	26 kDa	0.145	5	Cluster of N-alpha-acetyltransferase 10, NatA catalytic subunit n=22 Tax=Eutheria RepID=NAA10			P41227)
P41227	26 kDa	0.145	5	N-alpha-acetyltransferase 10, NatA catalytic subunit n=22 Tax=Eutheria RepID=NAA10
E7EUF3	50 kDa	0.0771	5	Uncharacterized protein n=2 Tax=Homo sapiens RepID=E7EUF3
P99999	12 kDa	0.248	5	Cytochrome c n=11 Tax=Simiiformes RepID=CYC
P62314	13 kDa	0.345	4	Small nuclear ribonucleoprotein Sm D1 n=19 Tax=Euteleostomi RepID=SMD1
Q71VH3	10 kDa	0.275	4	Glycinamide ribonucleotide formyltransferase (Fragment) n=1 Tax=Homo sapiens RepID=Q71VH3
D4A491	26 kDa	0.138	4	Uncharacterized protein n=6 Tax=Eutheria RepID=D4A491
O00232	53 kDa	0.0592	4	Cluster of 26S proteasome non-ATPase regulatory subunit 12 n=18 Tax=Euteleostomi RepID=PSD12			O00232)
O00232	53 kDa	0.0592	4	26S proteasome non-ATPase regulatory subunit 12 n=18 Tax=Euteleostomi RepID=PSD12
B4E1U9	27 kDa	0.119	3	cDNA FLJ54776, highly similar to Cell division control protein 42 homolog n=1 Tax=Homo sapiens RepID=B4E1U9
P62318	14 kDa	0.246	3	Small nuclear ribonucleoprotein Sm D3 n=28 Tax=Euteleostomi RepID=SMD3
B0QYK1	63 kDa	0.055	3	Cluster of Ewing sarcoma breakpoint region 1 n=7 Tax=Eutheria RepID=B0QYK1			B0QYK1)
B0QYK1	63 kDa	0.055	3	Ewing sarcoma breakpoint region 1 n=7 Tax=Eutheria RepID=B0QYK1
C9JZ65	24 kDa	0.166	3	Uncharacterized protein n=1 Tax=Homo sapiens RepID=C9JZ65
P05198	36 kDa	0.111	3	Eukaryotic translation initiation factor 2 subunit 1 n=25 Tax=Euteleostomi RepID=IF2A
B4E368	25 kDa	0.108	3	cDNA FLJ60058, highly similar to Myosin light chain 1, slow-twitch muscle A isoform n=1 Tax=Homo sapiens RepID=B4E368
B4DKS0	52 kDa	0.0792	3	cDNA FLJ53381, highly similar to Monocarboxylate transporter 1 n=2 Tax=Homo sapiens RepID=B4DKS0
B3KXI2	63 kDa	0.0533	3	cDNA FLJ45429 fis, clone BRHIP3039057, highly similar to Protein transport protein Sec23A n=1 Tax=Homo sapiens RepID=B3KXI2
P11177	39 kDa	0.0891	3	Pyruvate dehydrogenase E1 component subunit beta, mitochondrial n=17 Tax=Eutheria RepID=ODPB
P24666	18 kDa	0.228	3	Cluster of Low molecular weight phosphotyrosine protein phosphatase n=7 Tax=Eutheria RepID=PPAC			P24666)
P24666	18 kDa	0.228	3	Low molecular weight phosphotyrosine protein phosphatase n=7 Tax=Eutheria RepID=PPAC
P25786	30 kDa	0.151	3	Cluster of Proteasome subunit alpha type-1 n=51 Tax=Coelomata RepID=PSA1			P25786)
P25786	30 kDa	0.0837	3	Proteasome subunit alpha type-1 n=51 Tax=Coelomata RepID=PSA1
Q9NR31	22 kDa	0.172	3	Cluster of GTP-binding protein SAR1a n=14 Tax=Eutheria RepID=SAR1A			Q9NR31)
Q9NR31	22 kDa	0.172	3	GTP-binding protein SAR1a n=14 Tax=Eutheria RepID=SAR1A
P13995	38 kDa	0.126	3	Bifunctional methylenetetrahydrofolate dehydrogenase/cyclohydrolase, mitochondrial n=4 Tax=Eutheria RepID=MTDC
P42677	9 kDa	0.31	2	Cluster of 40S ribosomal protein S27 n=14 Tax=Tetrapoda RepID=RS27			P42677)
P42677	9 kDa	0.31	2	40S ribosomal protein S27 n=14 Tax=Tetrapoda RepID=RS27
Q91WH7	113 kDa	0.0273	2	ATPase, H+/K+ exchanging, gastric, alpha polypeptide n=4 Tax=Eutheria RepID=Q91WH7
P20648	114 kDa	0.0271	2	Potassium-transporting ATPase alpha chain 1 n=16 Tax=Theria RepID=ATP4A
P51571	19 kDa	0.168	2	Translocon-associated protein subunit delta n=24 Tax=Eutheria RepID=SSRD
O00148	49 kDa	0.0749	2	ATP-dependent RNA helicase DDX39A n=24 Tax=Euteleostomi RepID=DX39A
P11172	52 kDa	0.0646	2	Cluster of Uridine 5'-monophosphate synthase n=9 Tax=Eutheria RepID=PYR5			P11172)
P11172	52 kDa	0.0646	2	Uridine 5'-monophosphate synthase n=9 Tax=Eutheria RepID=PYR5
P49755	25 kDa	0.128	2	Cluster of Transmembrane emp24 domain-containing protein 10 n=19 Tax=Theria RepID=TMEDA			P49755)
P49755	25 kDa	0.128	2	Transmembrane emp24 domain-containing protein 10 n=19 Tax=Theria RepID=TMEDA
P48147	81 kDa	0.0549	2	Prolyl endopeptidase n=30 Tax=Theria RepID=PPCE
P37837	38 kDa	0.0682	2	Transaldolase n=15 Tax=Eutheria RepID=TALDO
Q15286	23 kDa	0.109	2	Ras-related protein Rab-35 n=25 Tax=Euteleostomi RepID=RAB35
B7Z5X0	33 kDa	0.0422	2	Cluster of cDNA FLJ57183, highly similar to Ubiquitin-like 1-activating enzyme E1B n=1 Tax=Homo sapiens RepID=B7Z5X0			B7Z5X0)
Q9UBT2	71 kDa	0.0422	2	SUMO-activating enzyme subunit 2 n=19 Tax=Theria RepID=SAE2
Q811C4	51 kDa	0.0668	2	Dihydrolipoyl dehydrogenase, mitochondrial (Fragment) n=14 Tax=Eutheria RepID=DLDH
O14776	124 kDa	0.0264	2	Transcription elongation regulator 1 n=10 Tax=Eutheria RepID=TCRG1
Q96EY1	52 kDa	0.0625	2	Cluster of DnaJ homolog subfamily A member 3, mitochondrial n=10 Tax=Eutheria RepID=DNJA3			Q96EY1)
Q96EY1	52 kDa	0.0625	2	DnaJ homolog subfamily A member 3, mitochondrial n=10 Tax=Eutheria RepID=DNJA3
P84098	23 kDa	0.133	2	60S ribosomal protein L19 n=28 Tax=Amniota RepID=RL19
Q9NRN7	36 kDa	0.104	2	Cluster of L-aminoadipate-semialdehyde dehydrogenase-phosphopantetheinyl transferase n=14 Tax=Eutheria RepID=ADPPT			Q9NRN7)
Q9NRN7	36 kDa	0.104	2	L-aminoadipate-semialdehyde dehydrogenase-phosphopantetheinyl transferase n=14 Tax=Eutheria RepID=ADPPT
O00273	37 kDa	0.0695	2	DNA fragmentation factor subunit alpha n=6 Tax=Simiiformes RepID=DFFA
Q86TX4	62 kDa	0.0488	2	Full-length cDNA clone CS0DB009YA03 of Neuroblastoma of Homo sapiens (human) (Fragment) n=1 Tax=Homo sapiens RepID=Q86TX4
Q15020	110 kDa	0.0478	2	Cluster of Squamous cell carcinoma antigen recognized by T-cells 3 n=8 Tax=Eutheria RepID=SART3			Q15020)
Q15020	110 kDa	0.0478	2	Squamous cell carcinoma antigen recognized by T-cells 3 n=8 Tax=Eutheria RepID=SART3
B1APP6	26 kDa	0.146	2	Phosphofructokinase, platelet (Fragment) n=1 Tax=Homo sapiens RepID=B1APP6
Q8N1F7	93 kDa	0.0366	2	Nuclear pore complex protein Nup93 n=21 Tax=Mammalia RepID=NUP93
A0AVT1	118 kDa	0.0257	2	Ubiquitin-like modifier-activating enzyme 6 n=11 Tax=Eutheria RepID=UBA6
Q8TBC4	52 kDa	0.0842	2	NEDD8-activating enzyme E1 catalytic subunit n=32 Tax=Mammalia RepID=UBA3
Q9Y3B4	15 kDa	0.208	2	Pre-mRNA branch site protein p14 n=23 Tax=Euteleostomi RepID=PM14
A0JLU4	21 kDa	0.133	2	YBX1 protein (Fragment) n=6 Tax=Amniota RepID=A0JLU4

## Sheet: Table S1B
Supplementary Table 1B. List of proteins identified in CK1δ and CK1ε MAP purifications
		Total spectral counts (CK1δ-VM purification)				Total spectral counts (CK1ε-VM purification)				NSAF (x1000) (CK1δ-VM purification)				NSAF (x1000) (CK1ε-VM purification)				Percent coverage (CK1δ-VM purification)				Percent coverage (CK1ε-VM purification)
Accession numbers	MW kDa	Asy 1	Asy 2	Mitotic 1	Mitotic 2	Asy 1	Asy 2	Mitotic 1	Mitotic 2	Asy 1	Asy 2	Mitotic 1	Mitotic 2	Asy 1	Asy 2	Mitotic 1	Mitotic 2	Asy 1	Asy 2	Mitotic 1	Mitotic 2	Asy 1	Asy 2	Mitotic 1	Mitotic 2	Protein	Description
A9X7H1	19 kDa	89	221	218	129	94	36	88	139	9.04337	14.8756	14.8778	13.8848	8.52079	8.26808	9.76471	9.37087	0.377	0.406	0.428	0.548	0.514	0.454	0.601	0.712		Cluster of Eukaryotic translation elongation factor 1 alpha (Fragment) n=5 Tax=Eutheria RepID=A9X7H1_HUMAN (UniRef90_A9X7H1)
B4DMA2	79 kDa	385	595	598	325	444	143	389	489	10.0937	10.3335	10.5301	9.02572	10.3845	8.47398	11.1372	8.50596	0.588	0.624	0.636	0.723	0.337	0.284	0.333	0.54		Cluster of cDNA FLJ54023, highly similar to Heat shock protein HSP 90-beta n=1 Tax=Homo sapiens RepID=B4DMA2_HUMAN (UniRef90_B4DMA2)
E7ENZ4	14 kDa	52	74	158	89	47	19	47	190	5.773	5.44218	11.7815	10.4664	4.65487	4.76775	5.69813	13.9951	0.395	0.689	0.554	0.559	0.373	0.249	0.39	0.392		Cluster of Uncharacterized protein n=2 Tax=Homo sapiens RepID=E7ENZ4_HUMAN (UniRef90_E7ENZ4)
Q14C86	165 kDa	289	351	626	535	258	117	552	1780	3.51671	2.82936	5.11631	6.89607	2.80072	3.218	7.33524	14.3709	0.504	0.683	0.627	0.569	0.464	0.324	0.494	0.617		Cluster of GTPase-activating protein and VPS9 domain-containing protein 1 n=5 Tax=Amniota RepID=GAPD1_HUMAN (UniRef90_Q14C86)
P23588	69 kDa	191	139	122	104	111	90	167	195	5.62219	2.71038	2.41199	3.24276	2.91479	5.98793	5.36816	3.80831	0.42	0.532	0.417	0.458	0.288	0.122	0.311	0.42		Cluster of Eukaryotic translation initiation factor 4B n=25 Tax=Eutheria RepID=IF4B_HUMAN (UniRef90_P23588)
B4DPU3	63 kDa	147	271	221	132	97	25	76	170	4.67105	5.70439	4.71664	4.44304	2.74967	1.79556	2.63722	3.58402	0.45	0.493	0.477	0.507	0.42	0.375	0.489	0.558		Cluster of cDNA FLJ56548, highly similar to Elongation factor 2 n=1 Tax=Homo sapiens RepID=B4DPU3_HUMAN (UniRef90_B4DPU3)
D6R9F8	14 kDa	18	37	40	24	21	7	24	52	2.50955	3.41718	3.74565	3.54441	2.61189	2.20589	3.65402	4.81008	0.395	0.488	0.496	0.409	0.321	0.249	0.275	0.502		Cluster of Uncharacterized protein n=3 Tax=Homo sapiens RepID=D6R9F8_HUMAN (UniRef90_D6R9F8)
P63173	8 kDa	19	7	7	7	32	0	18	21	4.88168	1.1914	1.20797	1.90512	7.33461	0	5.05038	3.57981	0.465	0.56	0.495	0.472	0.304	0.166	0.353	0.477		60S ribosomal protein L38 n=9 Tax=Euteleostomi RepID=RL38_HUMAN
Q567Q0	11 kDa	20	36	46	24	36	11	27	55	2.18001	2.59941	3.36768	2.77108	3.50061	2.71009	3.21388	3.97756	0.299	0.366	0.285	0.336	0.275	0.211	0.178	0.345		Peptidylprolyl isomerase A (Cyclophilin A) n=6 Tax=Eutheria RepID=Q567Q0_HUMAN
Q53RC5	15 kDa	42	23	18	24	18	5	17	36	5.81058	2.10785	1.67258	3.51715	2.22154	1.56351	2.56836	3.30444	0.145	0.139	0.193	0.151	0.145	0	0.0904	0.0904		Cluster of Putative uncharacterized protein DKFZp547I014 n=1 Tax=Homo sapiens RepID=Q53RC5_HUMAN (UniRef90_Q53RC5)
Q58FF2	52 kDa	69	83	119	65	55	30	60	87	2.73946	2.18291	3.17326	2.73362	1.948	2.69214	2.60137	2.29171	0.171	0.102	0.227	0.203	0.14	0.0449	0.132	0.14		Cluster of Heat shock protein 94c n=1 Tax=Homo sapiens RepID=Q58FF2_HUMAN (UniRef90_Q58FF2)
B7ZAT2	53 kDa	94	202	118	69	57	25	52	88	3.16	4.49836	2.66431	2.45707	1.70941	1.8996	1.90897	1.96276	0.0904	0.262	0.247	0.24	0.12	0.0142	0.0351	0.157		Cluster of Chaperonin containing TCP1, subunit 2 (Beta), isoform CRA_c n=4 Tax=Simiiformes RepID=B7ZAT2_HUMAN (UniRef90_B7ZAT2)
E7ESK7	16 kDa	15	59	22	13	14	8	10	22	1.96917	5.13083	1.93981	1.80778	1.63958	2.3738	1.4336	1.9162	0.304	0.388	0.388	0.455	0.285	0.179	0.277	0.327		Cluster of Uncharacterized protein n=2 Tax=Amniota RepID=E7ESK7_HUMAN (UniRef90_E7ESK7)
Q59GR8	34 kDa	27	49	42	25	26	15	65	88	1.60263	1.92668	1.67442	1.57188	1.37675	2.01244	4.21328	3.4656	0.44	0.622	0.589	0.692	0.318	0.244	0.455	0.655		Cluster of TPM1 protein variant (Fragment) n=14 Tax=Amniota RepID=Q59GR8_HUMAN (UniRef90_Q59GR8)
E5RI05	14 kDa	14	39	36	15	21	1	7	23	1.95187	3.6019	3.37108	2.21526	2.61189	0.315127	1.06576	2.12753	0.359	0.31	0.421	0.379	0.297	0.0621	0.428	0.428		Cluster of Uncharacterized protein n=2 Tax=Homo sapiens RepID=E5RI05_HUMAN (UniRef90_E5RI05)
Q75MM1	22 kDa	21	27	46	18	38	9	18	19	1.97742	1.68417	2.90925	1.7954	3.19209	1.91551	1.85093	1.18702	0.0925	0.244	0.313	0.321	0.0591	0.0137	0.119	0.167		Cluster of Similar to nonhistone chromosomal protein HMG-1 [Homo sapiens]; probable pseudogene; similar to P09429 (PID:g123369) n=2 Tax=Homininae RepID=Q75MM1_HUMAN (UniRef90_Q75MM1)
Q99417	12 kDa	20	18	8	12	20	5	7	9	3.49226	2.08205	0.938231	2.21956	3.11543	1.97337	1.33478	1.04266	0.167	0.297	0.256	0.259	0.222	0.12	0.162	0.27		C-Myc-binding protein n=21 Tax=Mammalia RepID=MYCBP_HUMAN
D6RD83	10 kDa	12	9	22	16	11	5	6	6	2.34589	1.1655	2.88863	3.31325	1.91836	2.20931	1.28089	0.778219	0.133	0.469	0.262	0.273	0.137	0.0398	0.0775	0.296		Cluster of Uncharacterized protein n=1 Tax=Homo sapiens RepID=D6RD83_HUMAN (UniRef90_D6RD83)
O14744	73 kDa	86	90	86	78	66	37	59	65	2.42813	1.68329	1.63086	2.3328	1.66238	2.36123	1.81912	1.21762	0.149	0.0945	0.141	0.174	0.218	0.0223	0.0722	0.103		Cluster of Protein arginine N-methyltransferase 5 n=27 Tax=Theria RepID=ANM5_HUMAN (UniRef90_O14744)
P63167	10 kDa	2	15	9	10	10	1	8	35	0.40416	2.00797	1.22154	2.14059	1.80275	0.456757	1.76543	4.69263	0.0794	0.274	0.169	0.16	0.0675	0.012	0.0773	0.149		Cluster of Dynein light chain 1, cytoplasmic n=17 Tax=Eutheria RepID=DYL1_HUMAN (UniRef90_P63167)
P50991	58 kDa	60	93	86	60	53	24	40	57	2.00205	2.05566	1.92738	2.12073	1.57766	1.81008	1.45754	1.2619	0.227	0.295	0.337	0.353	0.35	0.258	0.342	0.503		Cluster of T-complex protein 1 subunit delta n=24 Tax=Amniota RepID=TCPD_HUMAN (UniRef90_P50991)
Q5S4N1	40 kDa	57	28	64	26	40	13	37	51	2.83191	0.921522	2.13564	1.36832	1.77287	1.45986	2.00744	1.68113	0.0177	0	0	0	0.0112	0.0112	0.0242	0		Cluster of Putative uncharacterized protein (Fragment) n=2 Tax=Eutheria RepID=Q5S4N1_HUMAN (UniRef90_Q5S4N1)
A8MXB7	24 kDa	14	17	21	23	11	4	19	81	1.24649	1.00266	1.25581	2.1692	0.873708	0.804978	1.84736	4.78489	0.0828	0.162	0.115	0.0892	0.0828	0.0414	0.0828	0.146		Cluster of Uncharacterized protein n=1 Tax=Homo sapiens RepID=A8MXB7_HUMAN (UniRef90_A8MXB7)
Q4J6C0	48 kDa	49	8	6	4	68	45	81	32	2.04471	0.221141	0.168163	0.176809	2.53138	4.24434	3.69111	0.885954	0.139	0.137	0.154	0.201	0.23	0.129	0.115	0.132		Cluster of PPM1B beta isoform variant 6 (Fragment) n=2 Tax=Homo sapiens RepID=Q4J6C0_HUMAN (UniRef90_Q4J6C0)
Q15208	54 kDa	37	41	48	31	28	16	103	75	1.43107	1.05048	1.24694	1.27008	0.966118	1.39876	4.35045	1.92463	0.0333	0.176	0.118	0.0742	0.0306	0.00674	0.0153	0.0463		Cluster of Serine/threonine-protein kinase 38 n=29 Tax=Euteleostomi RepID=STK38_HUMAN (UniRef90_Q15208)
P16949	17 kDa	12	16	32	12	18	3	10	25	1.44847	1.27935	2.5943	1.53433	1.93826	0.818484	1.31815	2.00213	0.00594	0.0251	0.0137	0.00274	0.00571	0.00274	0	0		Cluster of Stathmin n=12 Tax=Eukaryota RepID=STMN1_HUMAN (UniRef90_P16949)
Q59ET3	58 kDa	58	120	66	46	34	14	27	52	1.9719	2.7026	1.50711	1.65663	1.03121	1.07584	1.00244	1.17297	0.631	0.694	0.675	0.675	0.706	0.478	0.502	0.675		Cluster of Chaperonin containing TCP1, subunit 6A isoform a variant (Fragment) n=5 Tax=Eutheria RepID=Q59ET3_HUMAN (UniRef90_Q59ET3)
Q9UG54	29 kDa	16	51	39	23	25	10	11	25	1.10678	2.33697	1.81196	1.6853	1.54274	1.56351	0.830939	1.14737	0.108	0.111	0.192	0.203	0.165	0.0341	0.215	0.284		Cluster of Mitogen-activated protein kinase kinase kinase 7 n=1 Tax=Homo sapiens RepID=Q9UG54_HUMAN (UniRef90_Q9UG54)
Q8WWY3	55 kDa	58	56	65	33	41	27	34	23	2.09045	1.33704	1.57351	1.2599	1.31828	2.19957	1.33822	0.550004	0.425	0.57	0.56	0.56	0.367	0.262	0.36	0.534		Cluster of U4/U6 small nuclear ribonucleoprotein Prp31 n=21 Tax=Amniota RepID=PRP31_HUMAN (UniRef90_Q8WWY3)
P62269	18 kDa	7	7	10	11	24	10	9	21	0.828262	0.548669	0.794718	1.37871	2.53334	2.67443	1.16292	1.6486	0.184	0.35	0.324	0.281	0.176	0.14	0.0258	0.228		40S ribosomal protein S18 n=49 Tax=Euteleostomi RepID=RS18_HUMAN
B4DHR1	24 kDa	7	30	49	23	12	1	11	40	0.593848	1.68594	2.79201	2.06688	0.908177	0.191752	1.01908	2.25145	0.24	0.424	0.449	0.398	0.284	0.174	0.218	0.256		Cluster of cDNA FLJ53009, highly similar to Calreticulin n=1 Tax=Homo sapiens RepID=B4DHR1_HUMAN (UniRef90_B4DHR1)
Q6ZRV2	127 kDa	17	29	82	88	172	106	103	88	0.259327	0.293049	0.84015	1.42197	2.34067	3.65483	1.71583	0.89065	0.128	0.281	0.312	0.263	0.13	0.0472	0.0904	0.169		Protein FAM83H n=3 Tax=Catarrhini RepID=FA83H_HUMAN
Q13162	31 kDa	17	35	27	15	34	7	26	35	1.12822	1.5387	1.20351	1.05449	2.01296	1.05004	1.88432	1.54112	0.428	0.701	0.533	0.614	0.344	0.22	0.171	0.336		Cluster of Peroxiredoxin-4 n=7 Tax=Eutheria RepID=PRDX4_HUMAN (UniRef90_Q13162)
P62316	14 kDa	15	13	9	7	17	3	12	4	2.28624	1.31256	0.921334	1.13016	2.31149	1.03351	1.99733	0.404498	0.253	0.414	0.461	0.478	0.327	0.158	0.384	0.458		Small nuclear ribonucleoprotein Sm D2 n=46 Tax=Coelomata RepID=SMD2_HUMAN
B3KPZ8	39 kDa	27	24	36	21	47	16	25	42	1.35642	0.798701	1.21472	1.11753	2.1064	1.81682	1.37153	1.39992	0.25	0.411	0.286	0.37	0.106	0.039	0.0877	0.244		cDNA FLJ32530 fis, clone SMINT2000185, highly similar to TRANSKETOLASE (EC 2.2.1.1) n=1 Tax=Homo sapiens RepID=B3KPZ8_HUMAN
P42766	15 kDa	10	4	7	11	10	2	8	38	1.4622	0.387446	0.687464	1.70377	1.30443	0.660998	1.27742	3.68652	0.302	0.34	0.47	0.302	0.19	0.111	0.213	0.34		60S ribosomal protein L35 n=16 Tax=Euteleostomi RepID=RL35_HUMAN
B4DP38	30 kDa	25	51	40	25	30	16	14	25	1.3147	1.77664	1.41283	1.39263	1.40741	1.90182	0.803992	0.872273	0.342	0.373	0.399	0.468	0.38	0.141	0.376	0.483		Cluster of cDNA FLJ55120, moderately similar to Methylosome protein 50 n=1 Tax=Homo sapiens RepID=B4DP38_HUMAN (UniRef90_B4DP38)
E9PFF2	36 kDa	31	30	44	27	29	7	19	41	1.66928	1.07012	1.59134	1.54007	1.39308	0.851975	1.11727	1.46479	0.0425	0.263	0.143	0	0.0425	0	0	0.0425		Uncharacterized protein n=1 Tax=Homo sapiens RepID=E9PFF2_HUMAN
Q5T3N1	23 kDa	8	9	10	3	4	2	39	66	0.705299	0.525616	0.592143	0.280165	0.314597	0.398543	3.75478	3.86058	0.15	0.192	0.166	0.195	0.0962	0.0174	0.0658	0.153		Cluster of Annexin A1 (Fragment) n=5 Tax=Eutheria RepID=Q5T3N1_HUMAN (UniRef90_Q5T3N1)
Q15750	55 kDa	38	61	72	48	29	16	21	36	1.35602	1.44197	1.72567	1.8144	0.923193	1.29052	0.818349	0.852335	0.169	0.303	0.328	0.218	0.103	0.0149	0.0365	0.203		TGF-beta-activated kinase 1 and MAP3K7-binding protein 1 n=14 Tax=Eutheria RepID=TAB1_HUMAN
O15534	136 kDa	34	71	123	79	118	65	58	208	0.474026	0.65573	1.15179	1.1667	1.46763	2.04833	0.883056	1.92403	0.228	0.313	0.184	0.262	0.224	0.104	0.177	0.319		Cluster of Period circadian protein homolog 1 n=15 Tax=Eutheria RepID=PER1_HUMAN (UniRef90_O15534)
Q9P2F5	103 kDa	21	55	41	52	73	44	73	162	0.40787	0.707633	0.534847	1.06983	1.26484	1.9316	1.54832	2.08758	0.481	0.538	0.405	0.481	0.399	0.32	0.405	0.544		Cluster of Storkhead-box protein 2 n=19 Tax=Eutheria RepID=STOX2_HUMAN (UniRef90_Q9P2F5)
P22626	37 kDa	25	16	42	40	21	6	22	29	1.27373	0.54001	1.43725	2.15878	0.954486	0.690958	1.22405	0.980306	0.189	0.35	0.397	0.355	0.203	0.122	0.365	0.403		Heterogeneous nuclear ribonucleoproteins A2/B1 n=16 Tax=Amniota RepID=ROA2_HUMAN
Q8N752	39 kDa	3	9	24	38	10	1	10	129	0.160105	0.318177	0.860277	2.14821	0.476097	0.120627	0.582801	4.56771	0.0601	0.223	0.197	0.145	0.131	0.0443	0.123	0.196		Cluster of Casein kinase I isoform alpha-like n=5 Tax=Euteleostomi RepID=KC1AL_HUMAN (UniRef90_Q8N752)
P98175	104 kDa	97	56	76	62	55	39	51	37	1.87587	0.7174	0.98716	1.27008	0.948866	1.70474	1.07705	0.474742	0.169	0.278	0.191	0.152	0.0819	0.0357	0.0389	0.0657		Cluster of RNA-binding protein 10 n=11 Tax=Eutheria RepID=RBM10_HUMAN (UniRef90_P98175)
P61254	17 kDa	14	7	8	8	13	2	11	18	1.73649	0.575157	0.666467	1.0511	1.43847	0.560709	1.48996	1.4813	0	0	0	0	0	0	0.0216	0.0415		Cluster of 60S ribosomal protein L26 n=71 Tax=Euteleostomi RepID=RL26_HUMAN (UniRef90_P61254)
Q3MHV2	17 kDa	13	13	11	12	12	2	9	14	1.48921	0.986506	0.84635	1.45614	1.22633	0.517852	1.12588	1.06406	0.259	0.451	0.423	0.412	0.208	0.0954	0.152	0.369		Cluster of RPLP0 protein (Fragment) n=5 Tax=Eutheria RepID=Q3MHV2_HUMAN (UniRef90_Q3MHV2)
E7EPA1	30 kDa	7	65	40	26	0	0	0	36	0.469761	2.88958	1.80294	1.84825	0	0	0	1.6029	0.242	0.303	0.308	0.364	0.162	0.0392	0.0802	0.255		Cluster of Uncharacterized protein n=4 Tax=Mammalia RepID=E7EPA1_HUMAN (UniRef90_E7EPA1)
Q9Y657	30 kDa	22	27	18	16	20	8	9	11	1.5102	1.22777	0.829904	1.16343	1.22477	1.24126	0.674669	0.500991	0	0.0576	0.00937	0	0.00937	0	0	0.0504		Cluster of Spindlin-1 n=22 Tax=Tetrapoda RepID=SPIN1_HUMAN (UniRef90_Q9Y657)
P04792	23 kDa	5	8	14	7	8	3	30	31	0.438661	0.464935	0.824956	0.650529	0.626125	0.594898	2.8742	1.80446	0.272	0.246	0.239	0.272	0.235	0.166	0.199	0.261		Heat shock protein beta-1 n=8 Tax=Euarchontoglires RepID=HSPB1_HUMAN
E5RHC1	21 kDa	10	9	17	13	21	1	9	19	0.977452	0.582748	1.11606	1.34601	1.83116	0.220931	0.960671	1.23218	0.0104	0.0341	0.0526	0.0249	0.029	0.0058	0.0294	0.0352		Cluster of Serine/threonine-protein phosphatase n=7 Tax=Eukaryota RepID=E5RHC1_HUMAN (UniRef90_E5RHC1)
B4DM33	27 kDa	14	19	24	18	23	3	6	13	1.05795	0.951115	1.21812	1.44085	1.55052	0.512412	0.495136	0.651786	0.209	0.356	0.339	0.161	0.232	0.094	0.14	0.261		cDNA FLJ52068, highly similar to Microtubule-associated protein RP/EB family member 1 n=2 Tax=Simiiformes RepID=B4DM33_HUMAN
Q9BUA3	41 kDa	23	55	37	34	15	6	6	14	1.08572	1.71986	1.1731	1.70011	0.631672	0.640179	0.309297	0.438472	0.102	0.194	0.265	0.265	0.0255	0	0	0.227		Uncharacterized protein C11orf84 n=4 Tax=Simiiformes RepID=CK084_HUMAN
Q8TC76	41 kDa	19	30	40	47	10	7	5	18	0.92356	0.965997	1.30592	2.42002	0.433634	0.76908	0.265411	0.580509	0.0717	0.187	0.267	0.183	0.0443	0	0.0948	0.16		Cluster of Protein FAM110B n=6 Tax=Eutheria RepID=F110B_HUMAN (UniRef90_Q8TC76)
B5MDF5	26 kDa	9	28	15	11	18	6	6	18	0.694704	1.43172	0.777664	0.899413	1.23949	1.04682	0.505761	0.921839	0.0934	0.402	0.273	0.159	0.0821	0.0366	0.154	0.375		Cluster of RAN, member RAS oncogene family, isoform CRA_c n=4 Tax=Deuterostomia RepID=B5MDF5_HUMAN (UniRef90_B5MDF5)
P43487	23 kDa	12	17	15	5	15	8	6	9	1.07374	1.00765	0.901472	0.473911	1.19735	1.61797	0.58628	0.5343	0.457	0.704	0.769	0.719	0.472	0.256	0.467	0.724		Cluster of Ran-specific GTPase-activating protein n=5 Tax=Eutheria RepID=RANG_HUMAN (UniRef90_P43487)
E9PQD7	25 kDa	14	11	18	20	13	1	12	19	1.07145	0.557675	0.925255	1.62138	0.887566	0.172985	1.00291	0.964771	0.136	0.282	0.383	0.311	0.134	0	0.108	0.33		Cluster of Uncharacterized protein n=6 Tax=Eutheria RepID=E9PQD7_HUMAN (UniRef90_E9PQD7)
Q53R94	19 kDa	6	22	12	10	15	0	6	19	0.583301	1.4168	0.783549	1.0298	1.3009	0	0.636985	1.22552	0.174	0.329	0.37	0.28	0.135	0.0314	0.268	0.425		Cluster of Putative uncharacterized protein RTN4 (Fragment) n=1 Tax=Homo sapiens RepID=Q53R94_HUMAN (UniRef90_Q53R94)
B4DY72	77 kDa	29	51	68	29	34	17	24	38	0.770411	0.897507	1.21332	0.816078	0.805778	1.02079	0.696262	0.669782	0	0	0.0112	0	0	0.0102	0.0344	0		Cluster of cDNA FLJ52360, highly similar to Heat-shock protein 105 kDa n=1 Tax=Homo sapiens RepID=B4DY72_HUMAN (UniRef90_B4DY72)
B4DNL6	28 kDa	4	57	43	21	1	0	5	33	0.226228	2.13552	1.63342	1.2581	0.0504543	0	0.308811	1.2383	0	0.0237	0	0	0	0	0	0		Cluster of Ribose-phosphate pyrophosphokinase n=3 Tax=Euarchontoglires RepID=B4DNL6_HUMAN (UniRef90_B4DNL6)
B7Z2X9	43 kDa	28	62	53	19	13	4	12	9	1.16033	1.70199	1.47517	0.834039	0.480594	0.374667	0.543052	0.247452	0.0158	0.0239	0.0119	0.0175	0.0162	0	0	0.0175		Enolase n=3 Tax=Amniota RepID=B7Z2X9_HUMAN
Q9BRS2	66 kDa	34	45	22	25	38	21	9	25	1.07657	0.943888	0.467876	0.838521	1.0734	1.50296	0.311203	0.525207	0.031	0.205	0.146	0.0522	0.0791	0.031	0.0856	0.15		Serine/threonine-protein kinase RIO1 n=7 Tax=Eutheria RepID=RIOK1_HUMAN
P39687	29 kDa	13	18	25	15	17	1	7	14	0.938982	0.86125	1.21282	1.14766	1.0954	0.163259	0.552139	0.670914	0	0.041	0	0	0.0769	0	0	0		Cluster of Acidic leucine-rich nuclear phosphoprotein 32 family member A n=17 Tax=Amniota RepID=AN32A_HUMAN (UniRef90_P39687)
P61289	30 kDa	19	20	16	8	12	4	11	14	1.34534	0.938107	0.760927	0.600038	0.758006	0.640179	0.850568	0.657707	0.151	0.317	0.317	0.317	0.158	0.158	0.151	0.317		Cluster of Proteasome activator complex subunit 3 n=27 Tax=Tetrapoda RepID=PSME3_HUMAN (UniRef90_P61289)
P52565	23 kDa	8	12	16	11	15	4	5	12	0.705299	0.700821	0.947429	1.02727	1.17974	0.797086	0.481382	0.701923	0.198	0.148	0.267	0.214	0.245	0.0535	0.164	0.201		Cluster of Rho GDP-dissociation inhibitor 1 n=33 Tax=Eukaryota RepID=GDIR1_HUMAN (UniRef90_P52565)
P67809	36 kDa	13	22	28	29	13	6	8	10	0.721625	0.808973	1.04393	1.7052	0.643759	0.752803	0.484948	0.368293	0.429	0.39	0.514	0.514	0.429	0.314	0.429	0.514		Cluster of Nuclease-sensitive element-binding protein 1 n=29 Tax=Tetrapoda RepID=YBOX1_HUMAN (UniRef90_P67809)
P23381	53 kDa	14	44	30	23	23	6	21	39	0.53459	1.11298	0.769409	0.930314	0.783487	0.517852	0.875686	0.988057	0.113	0.163	0.163	0.163	0.113	0.0362	0.113	0.113		Tryptophanyl-tRNA synthetase, cytoplasmic n=19 Tax=Eutheria RepID=SYWC_HUMAN
B7Z213	29 kDa	23	12	18	15	8	3	10	13	1.61585	0.558467	0.849355	1.11628	0.501389	0.476383	0.767202	0.605957	0.446	0.615	0.572	0.566	0.286	0.163	0.117	0.197		Cluster of cDNA FLJ50130, highly similar to Heterogeneous nuclear ribonucleoprotein Q n=1 Tax=Homo sapiens RepID=B7Z213_HUMAN (UniRef90_B7Z213)
Q99497	20 kDa	8	17	16	13	11	0	4	12	0.761275	1.07163	1.02262	1.3104	0.933805	0	0.415669	0.757631	0.141	0.141	0.131	0.0704	0.141	0.0704	0.141	0.141		Protein DJ-1 n=32 Tax=Eutheria RepID=PARK7_HUMAN
O75821	36 kDa	19	17	19	17	19	8	10	6	1.06787	0.632929	0.717233	1.0121	0.95264	1.01628	0.613762	0.223738	0.0185	0.13	0.0514	0.0425	0.0503	0	0.0177	0.0688		Cluster of Eukaryotic translation initiation factor 3 subunit G n=16 Tax=Theria RepID=EIF3G_HUMAN (UniRef90_O75821)
E7ERJ7	67 kDa	24	33	43	25	38	5	32	37	0.714641	0.650928	0.85998	0.788543	1.00942	0.336518	1.04055	0.730976	0.113	0.35	0.213	0.159	0.158	0.0417	0.0835	0.07		Uncharacterized protein n=7 Tax=Eutheria RepID=E7ERJ7_HUMAN
Q9Y2H1	54 kDa	16	16	12	12	16	14	42	27	0.620177	0.410826	0.312407	0.492704	0.553257	1.22655	1.77779	0.694359	0.144	0	0.0281	0.0326	0	0	0	0		Serine/threonine-protein kinase 38-like n=22 Tax=Tetrapoda RepID=ST38L_HUMAN
D6QS52	23 kDa	9	20	11	5	17	7	20	26	0.513861	0.756442	0.421831	0.3024	0.865891	0.903364	1.24701	0.984921	0.199	0.416	0.432	0.388	0.21	0.142	0.213	0.349		Cluster of Calumenin isoform 8 n=3 Tax=Homo sapiens RepID=D6QS52_HUMAN (UniRef90_D6QS52)
O43809	26 kDa	9	19	10	12	14	2	7	13	0.713066	0.997204	0.532146	1.00711	0.989526	0.358162	0.60565	0.68337	0.394	0.417	0.428	0.383	0.295	0.14	0.295	0.534		Cluster of Cleavage and polyadenylation specificity factor subunit 5 n=29 Tax=Coelomata RepID=CPSF5_HUMAN (UniRef90_O43809)
Q9UKK9	24 kDa	7	21	9	6	11	4	5	21	0.574867	1.14243	0.496427	0.521951	0.805886	0.742491	0.44841	1.14423	0.00853	0	0	0.00924	0	0	0.0355	0.0547		Cluster of ADP-sugar pyrophosphatase n=8 Tax=Simiiformes RepID=NUDT5_HUMAN (UniRef90_Q9UKK9)
P08758	36 kDa	14	30	27	11	11	1	7	31	0.786849	1.11693	1.01923	0.654885	0.551528	0.127036	0.429633	1.15598	0.258	0.432	0.562	0.393	0.21	0.048	0.216	0.465		Cluster of Annexin A5 n=35 Tax=Eutheria RepID=ANXA5_HUMAN (UniRef90_P08758)
Q49AN0	67 kDa	13	17	19	17	36	25	10	55	0.394277	0.341547	0.38704	0.546156	0.974031	1.7138	0.331204	1.10674	0.0254	0.166	0.103	0.161	0.0331	0.0464	0.0916	0.138		Cryptochrome-2 n=17 Tax=Eutheria RepID=CRY2_HUMAN
Q9UIS4	27 kDa	14	19	10	11	14	2	8	11	1.03618	0.931544	0.497108	0.8624	0.924372	0.334579	0.646597	0.540163	0	0.152	0.0407	0.0374	0.0379	0	0.0509	0.12		Cluster of Small nuclear ribonucleoprotein B' n=2 Tax=Homo sapiens RepID=Q9UIS4_HUMAN (UniRef90_Q9UIS4)
P22061	25 kDa	6	11	21	10	19	1	6	13	0.475378	0.577329	1.11751	0.83926	1.34293	0.179081	0.519129	0.68337	0.166	0.297	0.22	0.174	0.154	0.0455	0.129	0.296		Cluster of Protein-L-isoaspartate(D-aspartate) O-methyltransferase n=20 Tax=Eutheria RepID=PIMT_HUMAN (UniRef90_P22061)
B7Z525	29 kDa	4	15	30	11	8	1	14	18	0.274582	0.682097	1.38317	0.79986	0.489907	0.155158	1.04949	0.819803	0.0566	0.204	0.137	0.119	0.111	0.041	0.153	0.13		Cluster of cDNA FLJ55039, moderately similar to Hepatoma-derived growth factor n=1 Tax=Homo sapiens RepID=B7Z525_HUMAN (UniRef90_B7Z525)
B4E1G2	49 kDa	17	29	35	24	15	4	13	24	0.691735	0.781685	0.956539	1.03445	0.544495	0.367886	0.577658	0.647929	0.151	0.19	0.154	0.154	0.0524	0.0165	0.093	0.174		Cluster of Serine hydroxymethyltransferase n=4 Tax=Simiiformes RepID=B4E1G2_HUMAN (UniRef90_B4E1G2)
Q16526	66 kDa	7	21	26	23	27	13	17	69	0.214839	0.426951	0.53596	0.747744	0.73925	0.901822	0.569772	1.40504	0.387	0.453	0.299	0.285	0.445	0.19	0.343	0.438		Cryptochrome-1 n=16 Tax=Eutheria RepID=CRY1_HUMAN
P30040	29 kDa	8	9	11	9	16	6	7	19	0.551268	0.410826	0.509107	0.656938	0.983568	0.934514	0.526753	0.868663	0.0944	0.227	0.221	0.171	0.142	0.0944	0.0944	0.169		Endoplasmic reticulum resident protein 29 n=13 Tax=Eutheria RepID=ERP29_HUMAN
P17980	49 kDa	15	24	29	18	16	2	17	32	0.614526	0.651333	0.797977	0.781143	0.584764	0.1852	0.760561	0.869809	0.1	0.227	0.373	0.191	0.227	0.0606	0.118	0.0879		Cluster of 26S protease regulatory subunit 6A n=34 Tax=Euteleostomi RepID=PRS6A_HUMAN (UniRef90_P17980)
B7Z3U6	110 kDa	45	44	50	49	45	21	23	38	0.791134	0.512428	0.590407	0.912521	0.705768	0.834486	0.441573	0.443248	0.0342	0	0	0	0.0137	0.0137	0	0.0137		ATPase, Naﲯ transporting, alpha 1 polypeptide, isoform CRA_a n=18 Tax=Amniota RepID=B7Z3U6_HUMAN
Q01518	52 kDa	14	36	29	20	19	5	5	29	0.530088	0.902953	0.737499	0.802156	0.641778	0.427909	0.206741	0.728522	0.0349	0.242	0.253	0.223	0.0605	0	0.223	0.436		Cluster of Adenylyl cyclase-associated protein 1 n=25 Tax=Eutheria RepID=CAP1_HUMAN (UniRef90_Q01518)
B4DHQ3	45 kDa	13	22	26	15	25	5	9	14	0.563389	0.631584	0.756802	0.688598	0.966534	0.489776	0.425936	0.402549	0.41	0.535	0.512	0.463	0.352	0.139	0.318	0.473		Cluster of Phosphoserine aminotransferase n=6 Tax=Simiiformes RepID=B4DHQ3_HUMAN (UniRef90_B4DHQ3)
Q14247	62 kDa	11	22	39	18	24	9	18	25	0.359702	0.476558	0.856562	0.623494	0.700122	0.665204	0.642776	0.542395	0.00486	0.0429	0.0231	0.0373	0.0162	0	0	0		Cluster of Src substrate cortactin n=13 Tax=Eutheria RepID=SRC8_HUMAN (UniRef90_Q14247)
B7Z602	73 kDa	26	45	57	34	17	1	11	23	0.712825	0.817269	1.04961	0.98741	0.415786	0.0619686	0.329336	0.418372	0.155	0.212	0.173	0.163	0.182	0.0883	0.232	0.203		Cluster of cDNA FLJ59408, highly similar to 150 kDa oxygen-regulated protein (Orp150) n=1 Tax=Homo sapiens RepID=B7Z602_HUMAN (UniRef90_B7Z602)
Q96AG4	35 kDa	9	12	21	12	15	0	11	16	0.527251	0.465692	0.8263	0.744673	0.783931	0	0.703727	0.621899	0.137	0.315	0.196	0.145	0.188	0.0512	0.13	0.243		Leucine-rich repeat-containing protein 59 n=11 Tax=Eutheria RepID=LRC59_HUMAN
Q02878	33 kDa	10	14	18	16	10	2	5	10	0.624483	0.579151	0.754982	1.0584	0.557099	0.282301	0.340979	0.41433	0.159	0.333	0.294	0.27	0.203	0.0825	0.294	0.344		Cluster of 60S ribosomal protein L6 n=34 Tax=Eutheria RepID=RL6_HUMAN (UniRef90_Q02878)
P35813	42 kDa	9	13	13	8	15	11	16	10	0.423733	0.405449	0.41109	0.398978	0.630018	1.17059	0.822634	0.312374	0.191	0.264	0.345	0.349	0.145	0.0511	0.2	0.268		Protein phosphatase 1A n=15 Tax=Tetrapoda RepID=PPM1A_HUMAN
Q59F66	81 kDa	28	17	30	17	48	12	18	22	0.683288	0.274813	0.491712	0.439444	1.04496	0.661895	0.479684	0.3562	0	0.091	0.0647	0.0364	0.0085	0	0.0785	0.0129		Cluster of DEAD box polypeptide 17 isoform p82 variant (Fragment) n=9 Tax=Eutheria RepID=Q59F66_HUMAN (UniRef90_Q59F66)
P24752	45 kDa	10	27	29	13	15	5	3	24	0.421197	0.753342	0.820402	0.580013	0.563623	0.476011	0.137989	0.67069	0.0281	0.0539	0.0539	0	0.117	0	0.0539	0.0281		Cluster of Acetyl-CoA acetyltransferase, mitochondrial n=8 Tax=Eutheria RepID=THIL_HUMAN (UniRef90_P24752)
Q5JYR7	37 kDa	19	26	9	15	10	1	3	15	0.993364	0.900474	0.316039	0.830721	0.466409	0.118173	0.171282	0.520321	0.225	0.118	0.156	0.15	0.179	0.0346	0.179	0.112		Cluster of Ribophorin II (Fragment) n=4 Tax=Eutheria RepID=Q5JYR7_HUMAN (UniRef90_Q5JYR7)
Q9Y295	41 kDa	10	11	14	6	20	6	11	15	0.490058	0.357094	0.460807	0.311464	0.874357	0.6646	0.588676	0.487712	0.0116	0.126	0.085	0.0726	0.0317	0	0.0116	0.0116		Developmentally-regulated GTP-binding protein 1 n=38 Tax=Euteleostomi RepID=DRG1_HUMAN
Q15417	36 kDa	11	17	20	18	10	5	1	0	0.601326	0.615615	0.734329	1.04232	0.487674	0.617802	0.0596972	0	0.043	0.186	0.1	0.0673	0.0196	0.00782	0.00939	0.029		Cluster of Calponin-3 n=13 Tax=Amniota RepID=CNN3_HUMAN (UniRef90_Q15417)
B4DRH6	78 kDa	27	53	36	21	17	2	14	28	0.677264	0.880669	0.606513	0.557985	0.380413	0.113393	0.383494	0.465991	0	0.0804	0.0314	0.0387	0.00877	0	0	0.0248		Cluster of cDNA FLJ54509, highly similar to Trifunctional enzyme subunit alpha, mitochondrial n=3 Tax=Simiiformes RepID=B4DRH6_HUMAN (UniRef90_B4DRH6)
Q9UNZ2	41 kDa	8	14	17	9	18	5	7	15	0.388867	0.450799	0.555014	0.463408	0.780541	0.549343	0.371575	0.483758	0.169	0.708	0.675	0.299	0.325	0.169	0.169	0.364		Cluster of NSFL1 cofactor p47 n=28 Tax=Eutheria RepID=NSF1C_HUMAN (UniRef90_Q9UNZ2)
Q8WUA2	57 kDa	26	34	22	16	16	3	6	3	0.950433	0.823323	0.54015	0.619551	0.521771	0.247874	0.239517	0.0727603	0.191	0.334	0.323	0.292	0.24	0.049	0.151	0.301		Cluster of Peptidyl-prolyl cis-trans isomerase-like 4 n=13 Tax=Eutheria RepID=PPIL4_HUMAN (UniRef90_Q8WUA2)
Q14558	39 kDa	3	33	28	14	0	0	0	28	0.15156	1.10438	0.95009	0.749205	0	0	0	0.938526	0	0.0193	0.0234	0.0318	0	0	0.0424	0.0177		Cluster of Phosphoribosyl pyrophosphate synthase-associated protein 1 n=22 Tax=Amniota RepID=KPRA_HUMAN (UniRef90_Q14558)
Q13547	55 kDa	9	23	21	15	18	8	7	12	0.335822	0.568509	0.526295	0.59288	0.599171	0.674712	0.285234	0.297079	0.239	0.154	0.25	0.312	0.0772	0	0.118	0.162		Cluster of Histone deacetylase 1 n=35 Tax=Euteleostomi RepID=HDAC1_HUMAN (UniRef90_Q13547)
D6W539	40 kDa	7	16	20	8	14	2	14	11	0.33843	0.512428	0.649447	0.409703	0.603824	0.218556	0.739154	0.352848	0.0751	0.127	0.139	0.128	0.0631	0.0308	0.0631	0.142		Cluster of Hydroxyacyl-Coenzyme A dehydrogenase/3-ketoacyl-Coenzyme A thiolase/enoyl-Coenzyme A hydratase (Trifunctional protein), beta subunit, isoform CRA_b n=1 Tax=Homo sapiens RepID=D6W539_HUMAN (UniRef90_D6W539)
O75874	47 kDa	5	15	21	12	8	1	11	37	0.217212	0.431665	0.612739	0.552209	0.310038	0.0981917	0.521846	1.06645	0	0.00197	0.005	0.00268	0.00411	0	0	0		Isocitrate dehydrogenase [NADP] cytoplasmic n=33 Tax=Eutheria RepID=IDHC_HUMAN
Q5W0B1	81 kDa	16	18	22	57	13	6	5	24	0.396366	0.295387	0.366052	1.49576	0.287297	0.335962	0.135264	0.394469	0.242	0.204	0.242	0.204	0.222	0.143	0.204	0.242		RING finger protein 219 n=5 Tax=Euarchontoglires RepID=RN219_HUMAN
P07339	45 kDa	6	17	29	15	7	3	8	15	0.261919	0.491596	0.850271	0.693612	0.2726	0.296005	0.381367	0.434443	0.0113	0.0547	0.0425	0.0594	0.0311	0	0.0123	0.0283		Cluster of Cathepsin D n=5 Tax=Simiiformes RepID=CATD_HUMAN (UniRef90_P07339)
P17812	67 kDa	17	27	32	16	17	2	12	20	0.517338	0.544293	0.654063	0.515769	0.461516	0.137568	0.398789	0.403814	0.24	0.406	0.366	0.333	0.215	0.114	0.166	0.303		Cluster of CTP synthase 1 n=20 Tax=Amniota RepID=PYRG1_HUMAN (UniRef90_P17812)
P48444	57 kDa	9	28	29	9	16	4	10	17	0.316763	0.65282	0.685542	0.33554	0.502371	0.31821	0.384352	0.396978	0	0	0	0	0.00784	0	0	0		Cluster of Coatomer subunit delta n=18 Tax=Amniota RepID=COPD_HUMAN (UniRef90_P48444)
B4DWX6	42 kDa	5	16	15	6	12	4	12	17	0.233573	0.495126	0.470638	0.296902	0.500087	0.422352	0.612168	0.526898	0.034	0.421	0.261	0.273	0.15	0.034	0.13	0.345		Cluster of cDNA FLJ53936, highly similar to Medium-chain specific acyl-CoA dehydrogenase, mitochondrial (EC 1.3.99.3) n=7 Tax=Simiiformes RepID=B4DWX6_HUMAN (UniRef90_B4DWX6)
P33992	82 kDa	23	26	28	19	31	4	14	20	0.563566	0.42202	0.460807	0.493151	0.677627	0.221533	0.374612	0.325141	0.105	0.328	0.236	0.22	0.153	0.0941	0.228	0.288		DNA replication licensing factor MCM5 n=22 Tax=Theria RepID=MCM5_HUMAN
P25685	38 kDa	6	10	21	7	12	1	10	13	0.317384	0.350411	0.7461	0.392231	0.566275	0.119563	0.577658	0.45625	0	0.039	0.0268	0.0181	0	0	0.0665	0.111		Cluster of DnaJ homolog subfamily B member 1 n=8 Tax=Eutheria RepID=DNJB1_HUMAN (UniRef90_P25685)
B4DMF5	57 kDa	12	24	28	12	17	1	10	18	0.424011	0.561759	0.664503	0.449144	0.535866	0.0798652	0.385862	0.421981	0.319	0.633	0.687	0.614	0.422	0.0663	0.319	0.681		Cluster of cDNA FLJ55493, highly similar to Glutamate dehydrogenase 1, mitochondrial (EC 1.4.1.3) n=4 Tax=Amniota RepID=B4DMF5_HUMAN (UniRef90_B4DMF5)
P05783	48 kDa	0	0	0	0	0	0	53	39	0	0	0	0	0	0	2.42079	1.08227	0.392	0.466	0.402	0.55	0.407	0	0.196	0.45		Cluster of Keratin, type I cytoskeletal 18 n=10 Tax=Catarrhini RepID=K1C18_HUMAN (UniRef90_P05783)
Q9Y6Y0	72 kDa	15	47	15	11	14	4	10	35	0.420213	0.872206	0.282236	0.326423	0.349879	0.25328	0.305925	0.650536	0.151	0.228	0.301	0.201	0.17	0.0939	0.0954	0.124		Cluster of Influenza virus NS1A-binding protein n=21 Tax=Amniota RepID=NS1BP_HUMAN (UniRef90_Q9Y6Y0)
Q16630	59 kDa	10	19	24	14	17	9	9	10	0.326409	0.410826	0.526158	0.48406	0.49502	0.663997	0.320805	0.216564	0.0632	0.267	0.299	0.203	0.0169	0	0.159	0.284		Cluster of Cleavage and polyadenylation specificity factor subunit 6 n=13 Tax=Amniota RepID=CPSF6_HUMAN (UniRef90_Q16630)
Q59EH7	55 kDa	12	26	17	12	13	6	6	11	0.446835	0.641331	0.425166	0.473322	0.431838	0.504986	0.24398	0.271759	0.163	0.33	0.354	0.281	0.126	0.0447	0.0948	0.339		Cluster of DnaJ (Hsp40) homolog, subfamily C, member 7 variant (Fragment) n=7 Tax=Amniota RepID=Q59EH7_HUMAN (UniRef90_Q59EH7)
Q13310	71 kDa	12	29	24	15	20	3	18	22	0.335126	0.536498	0.450176	0.443739	0.498275	0.18937	0.548955	0.407639	0.248	0.47	0.477	0.356	0.309	0.242	0.248	0.436		Cluster of Polyadenylate-binding protein 4 n=19 Tax=Eutheria RepID=PABP4_HUMAN (UniRef90_Q13310)
A3RLL6	104 kDa	17	54	24	32	31	9	11	30	0.314879	0.662568	0.298572	0.627846	0.512233	0.376789	0.222497	0.368672	0.0313	0.195	0.145	0.108	0.0845	0	0.118	0.173		Cluster of Cellular apoptosis susceptibility protein variant 2 n=3 Tax=Euarchontoglires RepID=A3RLL6_HUMAN (UniRef90_A3RLL6)
Q96P63	46 kDa	11	21	19	12	8	3	3	13	0.488485	0.617761	0.566703	0.56448	0.316928	0.301121	0.145484	0.383025	0.0488	0.125	0.142	0.0504	0.0272	0.0104	0.0104	0.0408		Cluster of Serpin B12 n=6 Tax=Simiiformes RepID=SPB12_HUMAN (UniRef90_Q96P63)
P02545	74 kDa	2	0	5	4	2	1	68	50	0.054172	0	0.0909617	0.114766	0.0483267	0.061222	2.01136	0.898546	0.104	0.255	0.254	0.253	0.141	0.0572	0.0977	0.204		Cluster of Prelamin-A/C n=21 Tax=Theria RepID=LMNA_HUMAN (UniRef90_P02545)
P60228	52 kDa	14	21	9	12	10	5	5	10	0.565824	0.562232	0.244309	0.51374	0.36055	0.456757	0.220678	0.26815	0.0502	0.0567	0.0605	0.0884	0.0567	0.0298	0.0419	0.027		Cluster of Eukaryotic translation initiation factor 3 subunit E n=22 Tax=Euteleostomi RepID=EIF3E_HUMAN (UniRef90_P60228)
E9PBV3	61 kDa	14	28	13	9	23	8	9	7	0.426766	0.565408	0.266163	0.290612	0.625462	0.551205	0.299599	0.141574	0.0044	0.00308	0.0044	0.0044	0	0	0.00748	0.00748		Cluster of Uncharacterized protein n=1 Tax=Homo sapiens RepID=E9PBV3_HUMAN (UniRef90_E9PBV3)
Q9BT78	46 kDa	7	20	14	10	12	3	5	12	0.310088	0.586895	0.416542	0.469242	0.47422	0.30038	0.241877	0.35269	0.121	0.271	0.303	0.203	0.179	0.0382	0.185	0.309		Cluster of COP9 signalosome complex subunit 4 n=18 Tax=Euteleostomi RepID=CSN4_HUMAN (UniRef90_Q9BT78)
P55010	49 kDa	10	15	15	9	9	3	8	17	0.417288	0.414639	0.420408	0.397821	0.335035	0.282956	0.364555	0.470663	0.258	0.295	0.342	0.228	0.124	0.138	0.201	0.43		Cluster of Eukaryotic translation initiation factor 5 n=24 Tax=Amniota RepID=IF5_HUMAN (UniRef90_P55010)
O43143	91 kDa	10	33	31	22	17	2	15	26	0.226228	0.494542	0.471033	0.527203	0.343089	0.102268	0.370573	0.390252	0.67	0.67	0.447	0.544	0.67	0.476	0.553	0.447		Putative pre-mRNA-splicing factor ATP-dependent RNA helicase DHX15 n=27 Tax=Theria RepID=DHX15_HUMAN
Q9Y4E8	112 kDa	13	54	35	21	19	3	10	43	0.238335	0.655814	0.430979	0.407824	0.310749	0.124316	0.200208	0.523044	0.132	0.189	0.132	0.132	0.132	0.0947	0.07	0.07		Cluster of Ubiquitin carboxyl-terminal hydrolase 15 n=19 Tax=Amniota RepID=UBP15_HUMAN (UniRef90_Q9Y4E8)
Q9BXP5	101 kDa	26	31	21	13	24	7	15	19	0.533805	0.421613	0.289582	0.282723	0.439574	0.32484	0.336308	0.258814	0.0154	0.17	0.0513	0.0648	0.0401	0.00449	0.0243	0.0831		Cluster of Serrate RNA effector molecule homolog n=21 Tax=Eutheria RepID=SRRT_HUMAN (UniRef90_Q9BXP5)
O60664	47 kDa	4	15	13	8	6	2	10	23	0.165761	0.411773	0.361835	0.351174	0.221813	0.187334	0.452543	0.632378	0.214	0.533	0.455	0.296	0.21	0.0163	0.123	0.257		Perilipin-3 n=5 Tax=Catarrhini RepID=PLIN3_HUMAN
P36871	61 kDa	4	10	20	9	9	3	16	31	0.128008	0.211992	0.429883	0.305091	0.25694	0.217	0.559157	0.658209	0.233	0.628	0.492	0.546	0.233	0.205	0.205	0.603		Cluster of Phosphoglucomutase-1 n=13 Tax=Tetrapoda RepID=PGM1_HUMAN (UniRef90_P36871)
Q9NYF8	106 kDa	18	16	19	19	34	14	10	10	0.351883	0.207199	0.249472	0.393449	0.592947	0.618608	0.213482	0.129703	0	0.0688	0.163	0.0942	0	0	0	0.163		Cluster of Bcl-2-associated transcription factor 1 n=11 Tax=Eutheria RepID=BCLF1_HUMAN (UniRef90_Q9NYF8)
Q9P258	56 kDa	6	16	30	16	11	3	3	9	0.206726	0.365179	0.694237	0.583945	0.338102	0.233629	0.112876	0.205736	0.135	0.26	0.183	0.206	0.16	0.0719	0.16	0.262		Cluster of Protein RCC2 n=4 Tax=Eutheria RepID=RCC2_HUMAN (UniRef90_Q9P258)
O15397	120 kDa	14	48	29	22	25	5	15	28	0.242808	0.551466	0.337813	0.404172	0.3868	0.196005	0.284094	0.322194	0.266	0.571	0.383	0.475	0.171	0.101	0.191	0.29		Importin-8 n=5 Tax=Catarrhini RepID=IPO8_HUMAN
O60749	58 kDa	7	16	16	10	12	6	5	13	0.242574	0.36729	0.3724	0.367075	0.37097	0.469958	0.189214	0.298892	0.0161	0.0711	0.0859	0.0403	0.0268	0	0	0.0792		Cluster of Sorting nexin-2 n=26 Tax=Amniota RepID=SNX2_HUMAN (UniRef90_O60749)
Q01804	124 kDa	23	31	32	30	17	15	9	14	0.371327	0.331538	0.346994	0.513049	0.244844	0.54737	0.158675	0.149962	0.18	0.272	0.267	0.241	0.0867	0.0258	0.108	0.302		Cluster of OTU domain-containing protein 4 n=14 Tax=Eutheria RepID=OTUD4_HUMAN (UniRef90_Q01804)
Q08554	100 kDa	19	17	24	13	17	17	9	8	0.382234	0.226552	0.324288	0.277031	0.305096	0.773013	0.197722	0.10678	0.117	0.1	0.147	0.0918	0.0794	0.153	0.155	0.191		Desmocollin-1 n=6 Tax=Catarrhini RepID=DSC1_HUMAN
O15055	137 kDa	6	15	27	17	34	19	6	68	0.0859846	0.142398	0.259882	0.258064	0.434671	0.615439	0.0938982	0.646552	0.132	0.276	0.298	0.212	0.118	0.0408	0.153	0.234		Cluster of Period circadian protein homolog 2 n=4 Tax=Catarrhini RepID=PER2_HUMAN (UniRef90_O15055)
B9EKV4	56 kDa	11	19	15	12	10	1	6	13	0.381923	0.436999	0.349799	0.441341	0.309739	0.0784776	0.227495	0.299469	0.134	0.366	0.288	0.2	0.177	0.0463	0.207	0.177		Cluster of Aldehyde dehydrogenase 9 family, member A1 n=10 Tax=Eutheria RepID=B9EKV4_HUMAN (UniRef90_B9EKV4)
O15355	59 kDa	7	18	24	12	6	3	9	10	0.230578	0.392768	0.530977	0.418708	0.176313	0.223359	0.323742	0.218547	0.202	0.363	0.318	0.342	0.256	0.113	0.164	0.285		Cluster of Protein phosphatase 1G n=24 Tax=Eutheria RepID=PPM1G_HUMAN (UniRef90_O15355)
Q13835	83 kDa	15	29	19	9	8	11	6	12	0.361147	0.462523	0.307249	0.229533	0.171828	0.598615	0.157754	0.19169	0.261	0.559	0.532	0.423	0.378	0.153	0.153	0.261		Cluster of Plakophilin-1 n=6 Tax=Eutheria RepID=PKP1_HUMAN (UniRef90_Q13835)
Q99613	105 kDa	21	21	25	14	23	8	9	13	0.413677	0.274034	0.33077	0.292132	0.404187	0.3562	0.193607	0.169907	0.0594	0.0594	0.155	0.402	0	0.0594	0.123	0.269		Cluster of Eukaryotic translation initiation factor 3 subunit C n=18 Tax=Eutheria RepID=EIF3C_HUMAN (UniRef90_Q99613)
Q5T5C7	61 kDa	6	18	20	12	12	1	4	16	0.201326	0.400096	0.450736	0.42652	0.359204	0.0758421	0.14657	0.3562	0.216	0.374	0.374	0.342	0.199	0.0769	0.233	0.342		Cluster of Seryl-tRNA synthetase n=8 Tax=Eutheria RepID=Q5T5C7_HUMAN (UniRef90_Q5T5C7)
P31327	165 kDa	0	1	2	0	1	0	99	135	0	0.00794264	0.0161063	0	0.0106963	0	1.29626	1.07394	0.155	0.137	0.248	0.255	0.106	0	0.106	0.0771		Carbamoyl-phosphate synthase [ammonia], mitochondrial n=61 Tax=Theria RepID=CPSM_HUMAN
E9PRY8	77 kDa	14	15	13	11	14	8	7	14	0.361251	0.256398	0.225303	0.300665	0.32227	0.466587	0.197249	0.239681	0.148	0.288	0.371	0.175	0.231	0.0326	0.163	0.386		Cluster of Uncharacterized protein n=1 Tax=Homo sapiens RepID=E9PRY8_HUMAN (UniRef90_E9PRY8)
Q9P2R3	128 kDa	14	52	36	29	22	3	5	19	0.215391	0.529962	0.372002	0.472613	0.301949	0.104323	0.084005	0.193945	0.387	0.512	0.409	0.481	0.248	0.112	0.235	0.458		Cluster of Ankyrin repeat and FYVE domain-containing protein 1 n=24 Tax=Amniota RepID=ANFY1_HUMAN (UniRef90_Q9P2R3)
Q14004	165 kDa	12	45	49	21	25	6	23	46	0.142739	0.354582	0.391472	0.2646	0.265285	0.161315	0.298762	0.363032	0	0	0	0.0173	0	0	0.00701	0		Cluster of Cyclin-dependent kinase 13 n=9 Tax=Eutheria RepID=CDK13_HUMAN (UniRef90_Q14004)
Q9Y678	98 kDa	11	40	31	12	5	1	8	33	0.226357	0.545261	0.428457	0.261573	0.0917875	0.0465119	0.179775	0.450548	0.0332	0.0188	0.031	0.0653	0.0277	0.0299	0.0277	0.0199		Cluster of Coatomer subunit gamma n=20 Tax=Amniota RepID=COPG_HUMAN (UniRef90_Q9Y678)
P12036	112 kDa	9	11	36	24	11	4	27	18	0.157764	0.127733	0.42385	0.445642	0.172017	0.158485	0.516852	0.209345	0.239	0.304	0.402	0.357	0.305	0.245	0.25	0.426		Cluster of Neurofilament heavy polypeptide n=1 Tax=Homo sapiens RepID=NFH_HUMAN (UniRef90_P12036)
Q08211	141 kDa	31	13	34	25	27	5	17	19	0.439007	0.121954	0.323394	0.375024	0.341103	0.160045	0.262903	0.178521	0.218	0.446	0.413	0.506	0.343	0.122	0.343	0.472		Cluster of ATP-dependent RNA helicase A n=19 Tax=Eutheria RepID=DHX9_HUMAN (UniRef90_Q08211)
Q9Y2W1	109 kDa	13	11	11	12	28	14	15	5	0.244824	0.137229	0.139138	0.239387	0.470413	0.595936	0.308488	0.0624748	0.371	0.629	0.629	0.371	0.371	0.371	0.371	0.629		Cluster of Thyroid hormone receptor-associated protein 3 n=9 Tax=Eutheria RepID=TR150_HUMAN (UniRef90_Q9Y2W1)
Q9UNF1	65 kDa	6	13	13	8	19	5	6	10	0.17807	0.25558	0.259136	0.251501	0.503044	0.335407	0.194459	0.196909	0.219	0.385	0.334	0.308	0.186	0.0933	0.218	0.368		Cluster of Melanoma-associated antigen D2 n=5 Tax=Euarchontoglires RepID=MAGD2_HUMAN (UniRef90_Q9UNF1)
Q7Z7G8	449 kDa	4	14	7	8	205	59	51	124	0.0178867	0.0414708	0.0210239	0.037894	0.817781	0.596328	0.249045	0.36789	0.192	0.341	0.328	0.268	0.177	0.0616	0.0902	0.256		Cluster of Vacuolar protein sorting-associated protein 13B n=10 Tax=Eutheria RepID=VP13B_HUMAN (UniRef90_Q7Z7G8)
Q14008	226 kDa	21	64	48	30	41	11	19	35	0.18587	0.375243	0.285348	0.281268	0.323732	0.220062	0.183645	0.205534	0	0.0117	0.0463	0.0463	0.0268	0	0	0.0408		Cluster of Cytoskeleton-associated protein 5 n=21 Tax=Theria RepID=CKAP5_HUMAN (UniRef90_Q14008)
Q06210	79 kDa	4	19	18	10	5	1	12	29	0.102919	0.323842	0.311066	0.272549	0.114767	0.0581565	0.337174	0.495062	0.36	0.708	0.635	0.592	0.317	0.167	0.338	0.483		Glucosamine--fructose-6-phosphate aminotransferase [isomerizing] 1 n=10 Tax=Amniota RepID=GFPT1_HUMAN
Q15459	89 kDa	10	18	18	17	16	3	7	10	0.226798	0.27043	0.274193	0.408412	0.323722	0.153788	0.17337	0.150475	0.0991	0.133	0.111	0.137	0.124	0.0526	0.0881	0.166		Cluster of Splicing factor 3A subunit 1 n=7 Tax=Amniota RepID=SF3A1_HUMAN (UniRef90_Q15459)
A8MXP9	100 kDa	14	13	27	25	11	0	14	6	0.281331	0.173052	0.364416	0.532157	0.197194	0	0.307224	0.0799957	0.222	0.267	0.243	0.264	0.234	0.138	0.318	0.186		Uncharacterized protein n=10 Tax=Eutheria RepID=A8MXP9_HUMAN
Q9H4A4	73 kDa	1	18	21	8	14	0	8	19	0.0276694	0.329925	0.390268	0.234476	0.345573	0	0.241728	0.348802	0.0501	0.163	0.143	0.0824	0.0763	0.0308	0.0108	0.0308		Cluster of Aminopeptidase B n=7 Tax=Simiiformes RepID=AMPB_HUMAN (UniRef90_Q9H4A4)
Q8NB74	78 kDa	6	26	15	13	14	5	2	6	0.149254	0.428441	0.250617	0.342553	0.310681	0.28113	0.0543302	0.0990265	0.0608	0.255	0.245	0.24	0.0986	0.0345	0.0666	0.191		Cluster of cDNA FLJ34132 fis, clone FCBBF3010586, weakly similar to Microtubule associated-protein orbit (Fragment) n=1 Tax=Homo sapiens RepID=Q8NB74_HUMAN (UniRef90_Q8NB74)
Q9UQE7	142 kDa	18	37	28	22	11	4	4	14	0.266008	0.362216	0.277923	0.344393	0.14502	0.133612	0.0645534	0.13727	0.0155	0.0845	0.134	0.0338	0.0831	0.0155	0.0958	0.114		Structural maintenance of chromosomes protein 3 n=36 Tax=Euteleostomi RepID=SMC3_HUMAN
Q96QK1	92 kDa	4	24	7	5	9	6	9	22	0.0903775	0.359215	0.106229	0.119668	0.181407	0.306417	0.222065	0.329798	0.0165	0.0382	0.0134	0.0261	0.0234	0	0.0122	0.0315		Cluster of Vacuolar protein sorting-associated protein 35 n=33 Tax=Euteleostomi RepID=VPS35_HUMAN (UniRef90_Q96QK1)
O60763	108 kDa	14	21	18	12	14	4	8	11	0.261738	0.260076	0.226024	0.237645	0.233495	0.169029	0.16333	0.136445	0.0532	0.165	0.0829	0.111	0.0755	0.0217	0.0594	0.0996		General vesicular transport factor p115 n=19 Tax=Eutheria RepID=USO1_HUMAN
Q7L014	117 kDa	9	22	13	8	13	3	13	24	0.156999	0.254226	0.152315	0.147827	0.202306	0.118287	0.247648	0.277774	0.0567	0.254	0.213	0.196	0.0651	0	0.0388	0.185		Cluster of Probable ATP-dependent RNA helicase DDX46 n=20 Tax=Amniota RepID=DDX46_HUMAN (UniRef90_Q7L014)
Q8TCS8	86 kDa	1	20	16	12	5	1	10	15	0.0229695	0.304316	0.24684	0.291973	0.102455	0.0519175	0.250835	0.228596	0.257	0.487	0.437	0.419	0.191	0.0319	0.0319	0.178		Polyribonucleotide nucleotidyltransferase 1, mitochondrial n=12 Tax=Eutheria RepID=PNPT1_HUMAN
Q6U8A4	129 kDa	11	22	20	18	11	1	9	19	0.17791	0.235708	0.217261	0.308383	0.158713	0.036557	0.15896	0.203886	0.162	0.275	0.219	0.23	0.167	0.0711	0.114	0.149		Cluster of Ubiquitin carboxyl-terminal hydrolase (Fragment) n=13 Tax=Euteleostomi RepID=Q6U8A4_HUMAN (UniRef90_Q6U8A4)
Q9P1Y5	135 kDa	16	24	25	18	17	5	3	5	0.230394	0.228931	0.241788	0.274557	0.218379	0.162736	0.0471746	0.047769	0.312	0.227	0.344	0.302	0.263	0.285	0.24	0.237		Cluster of Calmodulin-regulated spectrin-associated protein 3 n=4 Tax=Eutheria RepID=CAMP3_HUMAN (UniRef90_Q9P1Y5)
Q86X54	101 kDa	8	23	15	9	7	1	8	16	0.151613	0.288747	0.190933	0.180675	0.118347	0.042836	0.165567	0.201183	0.0566	0.148	0.106	0.0661	0.0653	0.0104	0.0375	0.103		Cluster of AP1B1 protein n=3 Tax=Amniota RepID=Q86X54_HUMAN (UniRef90_Q86X54)
Q86XP3	103 kDa	9	12	17	8	8	3	7	16	0.172565	0.152417	0.218929	0.162484	0.13684	0.130015	0.14657	0.203543	0.433	0.306	0.473	0.649	0.334	0.178	0.467	0.445		Cluster of ATP-dependent RNA helicase DDX42 n=19 Tax=Eutheria RepID=DDX42_HUMAN (UniRef90_Q86XP3)
E7EVA0	245 kDa	17	39	23	20	30	9	18	31	0.133107	0.202283	0.120955	0.165879	0.209549	0.159278	0.153908	0.161042	0	0.00761	0.00423	0	0	0	0	0.00761		Cluster of Microtubule-associated protein n=1 Tax=Homo sapiens RepID=E7EVA0_HUMAN (UniRef90_E7EVA0)
Q13464	158 kDa	8	48	16	11	16	2	5	15	0.106264	0.422356	0.142744	0.154773	0.189595	0.0600463	0.0725272	0.132194	0.102	0.332	0.418	0.391	0.266	0.105	0.328	0.352		Cluster of Rho-associated protein kinase 1 n=21 Tax=Eutheria RepID=ROCK1_HUMAN (UniRef90_Q13464)
Q4VCS5	118 kDa	12	32	26	10	14	0	0	0	0.199097	0.351704	0.289735	0.175749	0.207216	0	0	0	0.361	0.467	0.482	0.428	0.267	0.209	0.469	0.508		Cluster of Angiomotin n=8 Tax=Eutheria RepID=AMOT_HUMAN (UniRef90_Q4VCS5)
O00267	121 kDa	8	21	38	13	2	0	4	9	0.132365	0.230169	0.42229	0.227843	0.0295206	0	0.0722737	0.0987987	0.671	0.593	0.671	0.657	0.657	0.579	0.571	0.586		Transcription elongation factor SPT5 n=28 Tax=Tetrapoda RepID=SPT5H_HUMAN
Q92620	141 kDa	7	27	15	5	9	3	10	22	0.102605	0.262165	0.147674	0.0776333	0.117686	0.0993921	0.160068	0.213952	0.0548	0.296	0.347	0.213	0.0811	0	0.235	0.519		Pre-mRNA-splicing factor ATP-dependent RNA helicase PRP16 n=15 Tax=Eutheria RepID=PRP16_HUMAN
Q9BSJ8	123 kDa	3	18	13	12	8	2	7	17	0.0488726	0.194249	0.142243	0.207078	0.116264	0.0736438	0.124531	0.183746	0	0.0101	0.00371	0.0107	0	0	0.00329	0.00968		Extended synaptotagmin-1 n=10 Tax=Eutheria RepID=ESYT1_HUMAN
P26358	183 kDa	9	25	14	16	13	3	8	19	0.100165	0.184313	0.104651	0.188626	0.129071	0.0754667	0.0972296	0.140298	0.0223	0.122	0.138	0.157	0.039	0.00514	0.0141	0.0308		DNA (cytosine-5)-methyltransferase 1 n=22 Tax=Eutheria RepID=DNMT1_HUMAN
Q9C0C9	141 kDa	8	28	25	13	3	1	2	13	0.111363	0.258197	0.233741	0.191692	0.0372549	0.0314639	0.0304031	0.120066	0.00349	0.0283	0.0581	0	0.00969	0	0	0.0139		Ubiquitin-conjugating enzyme E2 O n=13 Tax=Eutheria RepID=UBE2O_HUMAN
Q9UPT6	147 kDa	10	19	19	14	7	3	3	10	0.134619	0.169435	0.171792	0.199638	0.0840653	0.091283	0.0441026	0.0893166	0.364	0.645	0.542	0.511	0.338	0.149	0.193	0.355		Cluster of C-Jun-amino-terminal kinase-interacting protein 3 n=22 Tax=Eutheria RepID=JIP3_HUMAN (UniRef90_Q9UPT6)
Q9UQ35	300 kDa	21	16	31	22	16	14	16	11	0.137241	0.0692672	0.136072	0.152299	0.0932817	0.206802	0.114188	0.0476961	0.0105	0.136	0.0889	0.0369	0.0437	0	0.0166	0.0505		Cluster of Serine/arginine repetitive matrix protein 2 n=2 Tax=Homo sapiens RepID=SRRM2_HUMAN (UniRef90_Q9UQ35)
O95163	150 kDa	7	14	16	15	8	2	5	15	0.0945164	0.125222	0.145102	0.214541	0.0963631	0.0610381	0.0737251	0.134377	0.0868	0.281	0.253	0.263	0.194	0.0164	0.136	0.211		Cluster of Elongator complex protein 1 n=7 Tax=Simiiformes RepID=ELP1_HUMAN (UniRef90_O95163)
O75694	155 kDa	3	14	14	11	5	2	9	22	0.0387889	0.11991	0.121579	0.150657	0.0576724	0.0584491	0.127076	0.188727	0.0709	0.0796	0.124	0.106	0.0625	0.0545	0.073	0.0509		Nuclear pore complex protein Nup155 n=22 Tax=Eutheria RepID=NU155_HUMAN
O60610	141 kDa	2	24	14	8	6	0	5	21	0.0282785	0.224792	0.132953	0.119819	0.0756814	0	0.0772027	0.197002	0.0283	0.14	0.0941	0.0868	0.0457	0.0174	0.0293	0.0786		Protein diaphanous homolog 1 n=20 Tax=Euarchontoglires RepID=DIAP1_HUMAN
Q7Z6Z7	482 kDa	20	71	58	31	23	2	13	45	0.0822365	0.193391	0.160179	0.135022	0.0843673	0.0185877	0.0583733	0.122764	0.552	0.531	0.515	0.598	0.201	0.0464	0.206	0.598		Cluster of E3 ubiquitin-protein ligase HUWE1 n=26 Tax=Amniota RepID=HUWE1_HUMAN (UniRef90_Q7Z6Z7)
Q15149	532 kDa	0	3	4	2	0	0	45	33	0	0.00763063	0.0103157	0.00813459	0	0	0.188689	0.0840689	0.0183	0.126	0.0739	0.079	0.0342	0.00467	0.0416	0.143		Cluster of Plectin n=15 Tax=Eutheria RepID=PLEC_HUMAN (UniRef90_Q15149)
																		0.381	0.554	0.558	0.475	0.427	0.184	0.295	0.392
																		0.313	0.332	0.313	0.317	0.308	0.173	0.263	0.239

## Sheet: Table S1C
Table 1C. List of proteins identified both CK1δ and CK1ε MAP purifications
Accession numbers
A9X7H1
B4DMA2
E7ENZ4
B4DPU3
Q14C86
P23588
D6R9F8
Q53RC5
B7ZAT2
E5RI05
Q567Q0
E7ESK7
Q58FF2
P63173
Q99417
Q75MM1
P50991
O14744
Q59ET3
Q5S4N1
B4DHR1
Q9UG54
P16949
Q59GR8
Q15750
Q8WWY3
B4DP38
E9PFF2
Q9BUA3
A8MXB7
Q8TC76
P22626
Q15208
Q13162
P98175
Q9Y657
B4DM33
B3KPZ8
E9PQD7
E5RHC1
Q53R94
B5MDF5
B4DY72
P61289
P08758
B7Z602
Q8N752
B4E1G2
O15534
O75821
P23381
Q9BRS2
B7Z525
E7ERJ7
Q01518
P17980
Q6ZRV2
B7Z3U6
Q9UKK9
B4DRH6
Q9P2F5
B4DHQ3
Q4J6C0
P24752
Q96AG4
Q5W0B1
Q14247
P17812
B4DMF5
Q13547
D6QS52
P48444
P33992
Q16526
D6W539
A3RLL6
Q9Y6Y0
Q59F66
Q9UNZ2
Q9Y2H1
O75874
Q13310
Q16630
Q9Y4E8
O43143
Q49AN0
P35813
Q9Y295
Q9P2R3
Q01804
E9PBV3
O15397
Q9BXP5
B4DWX6
Q9Y678
Q99613
O60664
Q08211
Q08554
Q9NYF8
P12036
Q14004
E9PRY8
Q14008
P36871
Q06210
Q9H4A4
Q9UNF1
Q6U8A4
Q9Y2W1
O15055
Q7L014
Q96QK1
E7EVA0
Q92620
P26358
Q7Z6Z7
Q9UQ35

## Sheet: Table S1D
Supplementary Table 1D. List of proteins identified only in CK1δ
Accession numbers
D6RD83
E7EPA1
P62316
B4DNL6
B7Z2X9
Q3MHV2
P67809
Q99497
P39687
B7Z213
P43487
P52565
Q9UIS4
O43809
Q5JYR7
Q02878
P22061
Q15417
Q14558
Q8WUA2
P07339
Q96P63
Q59EH7
P60228
Q9P258
P25685
Q9BT78
P55010
B9EKV4
O15355
Q5T5C7
Q13835
A8MXP9
O60749
Q9UQE7
Q15459
Q8NB74
Q4VCS5
O00267
O60763
Q9P1Y5
Q8TCS8
Q13464
Q86X54
Q9C0C9
Q86XP3
Q9UPT6
Q9BSJ8
O95163
O60610
O75694

## Sheet: Table S1E
Supplementary Table 1E. List of proteins identified only in CK1ε MAP purifications
Accession numbers
P01040
P63167
Q5T3N1
P62269
P42766
P04792
A4D1G5
P61254
A0PJ72
P80723
P05783
P30040
P31947
P02545
P31327
P20042
Q7Z7G8
P00966
B3KXN5
P42765
P35237
Q6NWZ1
Q9P270
E9PMS6
O75330
Q08AF4
P78344
Q9NZM1
Q15149
Q09666

## Sheet: Table S1F
Supplementary Table 1F. GAPDV1 phospho-sites identified from MAP purifications
AA	Site	Modification	Best Ascore	Localization Probability	Epsilon-Asy 2016.02.11	Epsilon-Asy 2016.02.24	Epsilon-Mit 2016.03.24	Epsilon-Mit 2016.04.26	Delta-Asy 2016.07.13	Delta-Asy 2016.09.21	Delta-Mit 2016.10.25	Delta-Mit 2016.11.01	Protein	protein name
66	S66	Phospho	100% (51.96)	0.999993	0	0	0	2	0	0	0	0	GAPVD1	GTPase-activating protein and VPS9 domain-containing protein 1 n=5 Tax=Amniota RepID=GAPD1_HUMAN	2
390	T390	Phospho	100% (88.98)	1	0	0	0	16	0	1	4	5	GAPVD1	GTPase-activating protein and VPS9 domain-containing protein 1 n=5 Tax=Amniota RepID=GAPD1_HUMAN	26
566	S566	Phospho	100% (22.45)	0.999661	0	0	0	1	0	1	0	1	GAPVD1	GTPase-activating protein and VPS9 domain-containing protein 1 n=5 Tax=Amniota RepID=GAPD1_HUMAN	3
569	S569	Phospho	100% (17.94)	0.997542	0	0	0	3	0	0	0	3	GAPVD1	GTPase-activating protein and VPS9 domain-containing protein 1 n=5 Tax=Amniota RepID=GAPD1_HUMAN	6
740	S740	Phospho	100% (26.83)	0.999055	0	0	0	2	0	1	0	0	GAPVD1	GTPase-activating protein and VPS9 domain-containing protein 1 n=5 Tax=Amniota RepID=GAPD1_HUMAN	3
742	S742	Phospho	100% (39.76)	0.999916	1	0	0	7	0	1	0	2	GAPVD1	GTPase-activating protein and VPS9 domain-containing protein 1 n=5 Tax=Amniota RepID=GAPD1_HUMAN	11
746	S746	Phospho	99% (24.11)	0.994819	0	0	0	19	0	0	1	1	GAPVD1	GTPase-activating protein and VPS9 domain-containing protein 1 n=5 Tax=Amniota RepID=GAPD1_HUMAN	21
747	T747	Phospho	81% (15.91)	0.80862	0	0	0	12	0	0	0	0	GAPVD1	GTPase-activating protein and VPS9 domain-containing protein 1 n=5 Tax=Amniota RepID=GAPD1_HUMAN	12
902	S902	Phospho	100% (33.98)	0.999985	4	3	6	21	8	4	9	10	GAPVD1	GTPase-activating protein and VPS9 domain-containing protein 1 n=5 Tax=Amniota RepID=GAPD1_HUMAN	65
903	S903	Phospho	100% (54.03)	1	0	1	1	5	1	2	8	5	GAPVD1	GTPase-activating protein and VPS9 domain-containing protein 1 n=5 Tax=Amniota RepID=GAPD1_HUMAN	23
946	S946	Phospho	70% (11.10)	0.69779	0	0	1	0	0	0	1	0	GAPVD1	GTPase-activating protein and VPS9 domain-containing protein 1 n=5 Tax=Amniota RepID=GAPD1_HUMAN	2
1019	S1019	Phospho	100% (87.75)	1	0	2	2	3	0	1	2	0	GAPVD1	GTPase-activating protein and VPS9 domain-containing protein 1 n=5 Tax=Amniota RepID=GAPD1_HUMAN	10
1023	S1023	Phospho	100% (1,000.00)	1	0	0	0	1	0	0	0	3	GAPVD1	GTPase-activating protein and VPS9 domain-containing protein 1 n=5 Tax=Amniota RepID=GAPD1_HUMAN	4
1096	S1096	Phospho	100% (65.25)	1	0	0	1	5	0	0	3	6	GAPVD1	GTPase-activating protein and VPS9 domain-containing protein 1 n=5 Tax=Amniota RepID=GAPD1_HUMAN	15
1103	S1103	Phospho	89% (12.42)	0.8869	0	0	2	1	0	0	0	0	GAPVD1	GTPase-activating protein and VPS9 domain-containing protein 1 n=5 Tax=Amniota RepID=GAPD1_HUMAN	3
1105	S1105	Phospho	100% (28.70)	0.99733	0	0	1	3	0	1	0	4	GAPVD1	GTPase-activating protein and VPS9 domain-containing protein 1 n=5 Tax=Amniota RepID=GAPD1_HUMAN	9
1130	S1130	Phospho	100% (76.61)	1	0	0	0	6	0	2	2	1	GAPVD1	GTPase-activating protein and VPS9 domain-containing protein 1 n=5 Tax=Amniota RepID=GAPD1_HUMAN	11
1133	S1133	Phospho	100% (84.74)	1	0	0	0	1	0	0	1	0	GAPVD1	GTPase-activating protein and VPS9 domain-containing protein 1 n=5 Tax=Amniota RepID=GAPD1_HUMAN	2
